# Supplementary material for: Transfer of IgG from long COVID patients induces symptomology in mice
Source: Cell Rep Med. 2026 Mar 24;7(4):102693. doi: 10.1016/j.xcrm.2026.102693 (PMC13130648; doi:10.1016/j.xcrm.2026.102693)
Supplement: Table S3. Differentially regulated protein tables OLINK [file mmc2.xlsx]

## Sheet: DEG_overview
Entrez	Sym	LC-3_vs_rest_logFC	LC-3_vs_rest_PV	LC-3_vs_rest_sES	LC-3_vs_rest_FDR	LC-1_vs_rest_logFC	LC-1_vs_rest_PV	LC-1_vs_rest_sES	LC-1_vs_rest_FDR	LC-2_vs_rest_logFC	LC-2_vs_rest_PV	LC-2_vs_rest_sES	LC-2_vs_rest_FDR
1	A1BG	0.113118	0.455268	0.286348	0.997057	-0.137333	0.398582	-0.349955	0.866623	0.00525475	0.973917	0.0131856	0.997556
12	SERPINA3	0.228864	0.257176	0.437126	0.997057	-0.135717	0.535849	-0.255969	0.92166	-0.125445	0.559496	-0.235999	0.990213
20	ABCA2	0.167001	0.667346	0.164329	0.997057	-0.10588	0.800892	-0.103999	0.976059	-0.0849804	0.836137	-0.0834416	0.990213
25	ABL1	-0.308885	0.313406	-0.388059	0.997057	0.643875	0.0460869	0.849381	0.709568	-0.27175	0.402248	-0.339719	0.990213
26	AOC1	-0.24	0.526617	-0.242518	0.997057	0.373314	0.359819	0.380008	0.849072	-0.0895923	0.823411	-0.0900316	0.990213
28	ABO	0.0175714	0.985334	0.00701798	0.997057	1.08472	0.288994	0.441052	0.807938	-1.05806	0.290236	-0.430403	0.990213
30	ACAA1	-0.23295	0.460659	-0.282905	0.997057	0.827513	0.0108604	1.10764	0.692356	-0.532287	0.104513	-0.668898	0.990213
34	ACADM	-1.26852	0.0367959	-0.826176	0.997057	-0.0967154	0.8868	-0.0586832	0.984148	1.50804	0.0175889	1.0029	0.990213
36	ACADSB	-0.31485	0.497879	-0.259744	0.997057	-0.351039	0.483826	-0.289735	0.904963	0.687385	0.155929	0.581674	0.990213
43	ACHE	-0.0703839	0.707431	-0.143446	0.997057	-0.132161	0.511867	-0.271301	0.910953	0.20506	0.296775	0.424508	0.990213
51	ACOX1	-0.249475	0.415638	-0.312445	0.997057	0.52084	0.109729	0.673151	0.721179	-0.220254	0.496914	-0.274995	0.990213
52	ACP1	0.439038	0.226076	0.467693	0.997057	-0.672048	0.082122	-0.734497	0.721179	0.153493	0.691749	0.160096	0.990213
54	ACP5	-0.0459824	0.816437	-0.0886596	0.997057	0.000740158	0.997234	0.00142899	0.998137	0.0505999	0.808872	0.0975911	0.990213
56	ACRV1	0.471931	0.130056	0.588867	0.997057	-0.268386	0.431189	-0.326079	0.883437	-0.269656	0.418949	-0.32768	0.990213
59	ACTA2	-0.282956	0.31838	-0.384026	0.997057	0.281357	0.358317	0.381214	0.84894	0.0463739	0.877911	0.0619622	0.990213
81	ACTN4	-0.280527	0.28095	-0.415533	0.997057	-0.304027	0.278563	-0.450894	0.807938	0.60408	0.0232248	0.954908	0.990213
88	ACTN2	-0.241653	0.520487	-0.246149	0.997057	-0.157522	0.698577	-0.159803	0.958022	0.420447	0.286964	0.433387	0.990213
94	ACVRL1	0.0203682	0.924851	0.0360133	0.997057	-0.442025	0.0501073	-0.833272	0.709568	0.400444	0.0714682	0.746473	0.990213
95	ACY1	0.40876	0.290648	0.4071	0.997057	-0.14798	0.725175	-0.145043	0.958657	-0.314438	0.443471	-0.310526	0.990213
97	ACYP1	0.115925	0.673936	0.160862	0.997057	-0.301772	0.306494	-0.425087	0.819093	0.159549	0.5831	0.221885	0.990213
100	ADA	-0.309044	0.167797	-0.534814	0.997057	0.297463	0.219559	0.512272	0.774919	0.0600645	0.80253	0.1009	0.990213
101	ADAM8	-0.0490154	0.799059	-0.0972368	0.997057	-0.076991	0.710292	-0.153276	0.958022	0.1284	0.526626	0.256172	0.990213
117	ADCYAP1R1	0.327308	0.157341	0.548726	0.997057	-0.0481475	0.849392	-0.0782911	0.979633	-0.319126	0.192828	-0.532472	0.990213
118	ADD1	0.148663	0.720478	0.136748	0.997057	-0.902706	0.0373295	-0.889292	0.708716	0.698322	0.104359	0.669208	0.990213
125	ADH1B	0.579806	0.268229	0.426915	0.997057	0.223491	0.695204	0.161689	0.956775	-0.860924	0.115892	-0.646972	0.990213
127	ADH4	0.0348907	0.946244	0.0257415	0.997057	0.292208	0.600198	0.216505	0.934667	-0.318677	0.558764	-0.236441	0.990213
133	ADM	0.215869	0.364175	0.348761	0.997057	-0.443167	0.0784314	-0.743978	0.721179	0.183392	0.466485	0.294937	0.990213
142	PARP1	0.238341	0.258904	0.435509	0.997057	-0.198507	0.384916	-0.360327	0.862312	-0.0759084	0.735915	-0.136137	0.990213
150	ADRA2A	-0.507661	0.355562	-0.355157	0.997057	-0.424349	0.475743	-0.295161	0.904963	0.972713	0.0883849	0.70367	0.990213
163	AP2B1	0.370258	0.344911	0.36321	0.997057	-0.0540013	0.899171	-0.052232	0.984148	-0.361447	0.383169	-0.353865	0.990213
173	AFM	0.212864	0.399755	0.323332	0.997057	-0.112917	0.68005	-0.17021	0.953316	-0.129419	0.62918	-0.195103	0.990213
174	AFP	0.0906639	0.796798	0.0983564	0.997057	0.00444333	0.990676	0.00481673	0.998062	-0.105419	0.776783	-0.114409	0.990213
176	ACAN	-0.0910858	0.69476	-0.149996	0.997057	0.344104	0.162942	0.584281	0.747158	-0.227791	0.349971	-0.379605	0.990213
177	AGER	-0.2332	0.480448	-0.270463	0.997057	-0.0461261	0.897499	-0.0531028	0.984148	0.30437	0.382203	0.354593	0.990213
181	AGRP	0.0311772	0.897858	0.0490138	0.997057	0.0394491	0.880253	0.0621035	0.984148	-0.072555	0.777172	-0.114204	0.990213
183	AGT	-0.466482	0.152603	-0.555273	0.997057	0.456671	0.195753	0.540566	0.764832	0.0833212	0.81185	0.0960398	0.990213
189	AGXT	0.454184	0.169221	0.532973	0.997057	-0.184252	0.610053	-0.210648	0.934667	-0.330399	0.347636	-0.381475	0.990213
191	AHCY	0.0555798	0.798351	0.0975876	0.997057	0.048551	0.835983	0.0853621	0.979064	-0.108498	0.636327	-0.191031	0.990213
197	AHSG	0.35168	0.079141	0.687382	0.997057	-0.0920101	0.677104	-0.171875	0.953316	-0.304329	0.153718	-0.584904	0.990213
199	AIF1	-0.68985	0.107214	-0.628144	0.997057	0.0975805	0.83621	0.0852424	0.979064	0.676336	0.136005	0.612214	0.990213
203	AK1	0.112755	0.803287	0.0951456	0.997057	-0.423395	0.383588	-0.361346	0.862312	0.279521	0.557863	0.236987	0.990213
204	AK2	-0.811024	0.0305808	-0.857892	0.997057	0.207267	0.621269	0.204036	0.93616	0.706539	0.0781618	0.728598	0.990213
208	AKT2	0.276691	0.47788	0.27206	0.997057	0.177007	0.674856	0.173148	0.953047	-0.478198	0.24219	-0.476921	0.990213
214	ALCAM	0.0623916	0.678284	0.158582	0.997057	-0.00391316	0.980721	-0.00996009	0.998062	-0.0658721	0.678359	-0.167474	0.990213
216	ALDH1A1	0.129828	0.670457	0.162691	0.997057	-0.102926	0.754699	-0.128883	0.96251	-0.0463299	0.885825	-0.0579157	0.990456
217	ALDH2	-0.571107	0.0803405	-0.684512	0.997057	0.145858	0.686004	0.166854	0.956775	0.497621	0.152424	0.586811	0.990213
218	ALDH3A1	-0.2447	0.482368	-0.269272	0.997057	0.0354807	0.925102	0.0387502	0.988339	0.239076	0.516025	0.26282	0.990213
231	AKR1B1	0.22472	0.52132	0.245654	0.997057	0.851054	0.0190691	1.01093	0.692356	-1.0655	0.00195926	-1.35229	0.839932
248	ALPI	-0.620031	0.300119	-0.399053	0.997057	0.878042	0.171426	0.57236	0.755168	-0.148743	0.815439	-0.0941721	0.990213
250	ALPP	0.179899	0.721555	0.136197	0.997057	-0.205187	0.706542	-0.155361	0.958022	-0.00430171	0.993569	-0.00325049	0.999251
258	AMBN	-0.00476309	0.984955	-0.00719903	0.997057	0.185462	0.494314	0.282772	0.907694	-0.172237	0.517083	-0.262153	0.990213
259	AMBP	0.00704692	0.97025	0.0142383	0.997057	0.111282	0.583558	0.2265	0.931564	-0.114399	0.565411	-0.232435	0.990213
267	AMFR	-0.0936681	0.624444	-0.187265	0.997057	0.204466	0.318118	0.41483	0.822709	-0.0912276	0.651738	-0.182319	0.990213
272	AMPD3	0.217081	0.642972	0.177278	0.997057	-0.973851	0.0471599	-0.844964	0.709568	0.690089	0.156891	0.58028	0.990213
276	AMY1A	-0.0929574	0.746926	-0.1233	0.997057	0.204017	0.51037	0.27227	0.910953	-0.0915909	0.763401	-0.121482	0.990213
279	AMY2A	-0.116876	0.648947	-0.174085	0.997057	0.0564723	0.838602	0.0839789	0.979064	0.0763503	0.778495	0.113507	0.990213
280	AMY2B	-0.130401	0.610407	-0.19492	0.997057	0.166677	0.545587	0.249848	0.926458	-0.0140631	0.958595	-0.0209374	0.993107
283	ANG	0.0670679	0.758296	0.117569	0.997057	-0.0969174	0.679722	-0.170395	0.953316	0.0179474	0.937896	0.0314224	0.991252
284	ANGPT1	-0.329407	0.391942	-0.328788	0.997057	-0.063053	0.880024	-0.0622231	0.984148	0.427925	0.290839	0.429856	0.990213
285	ANGPT2	-0.0557506	0.849403	-0.0725123	0.997057	0.264174	0.401732	0.347597	0.867807	-0.190699	0.537432	-0.249469	0.990213
287	ANK2	-0.599326	0.237405	-0.456218	0.997057	0.309338	0.575587	0.231336	0.931564	0.372601	0.489999	0.279465	0.990213
290	ANPEP	0.0752703	0.650196	0.173419	0.997057	0.225676	0.201125	0.533961	0.764832	-0.30004	0.0798143	-0.724387	0.990213
301	ANXA1	0.186048	0.534232	0.238039	0.997057	-0.259468	0.420725	-0.333615	0.877392	0.0408037	0.897607	0.0519025	0.990456
302	ANXA2	-0.363176	0.1302	-0.588638	0.997057	0.263716	0.313117	0.419211	0.819093	0.152774	0.552925	0.239981	0.990213
306	ANXA3	-0.155607	0.518606	-0.247267	0.997057	0.304182	0.238163	0.491731	0.781862	-0.117578	0.644758	-0.186254	0.990213
307	ANXA4	0.162598	0.595613	0.203078	0.997057	0.279473	0.39618	0.351761	0.865348	-0.448985	0.159489	-0.576551	0.990213
308	ANXA5	0.078494	0.775522	0.108938	0.997057	0.116404	0.694855	0.161884	0.956775	-0.199025	0.492218	-0.278026	0.990213
311	ANXA11	0.0474029	0.824727	0.0845846	0.997057	0.0349507	0.879589	0.0624509	0.984148	-0.0863535	0.702226	-0.154362	0.990213
318	NUDT2	-0.067129	0.821184	-0.0863246	0.997057	0.404916	0.200522	0.534696	0.764832	-0.312741	0.314985	-0.408558	0.990213
319	APOF	-0.0574081	0.837062	-0.0785397	0.997057	-0.00421572	0.988834	-0.00576837	0.998062	0.0680935	0.817325	0.0931919	0.990213
325	APCS	0.0559408	0.831764	0.0811332	0.997057	-0.226783	0.422308	-0.332468	0.877474	0.15469	0.577235	0.225365	0.990213
328	APEX1	-0.0245295	0.911675	-0.0423525	0.997057	-0.114599	0.630039	-0.198903	0.938066	0.137082	0.556153	0.238022	0.990213
329	BIRC2	0.64617	0.0263268	0.883141	0.997057	-0.499042	0.119093	-0.655277	0.721179	-0.243259	0.444496	-0.309822	0.990213
331	XIAP	0.0332	0.879745	0.0577701	0.997057	0.244608	0.296842	0.433811	0.811243	-0.271221	0.23663	-0.482728	0.990213
333	APLP1	0.487508	0.0858812	0.671709	0.997057	0.182059	0.560475	0.240598	0.927605	-0.718269	0.0140737	-1.04061	0.988933
335	APOA1	0.219068	0.179438	0.520107	0.997057	-0.190056	0.281547	-0.448052	0.807938	-0.0624925	0.720535	-0.144419	0.990213
336	APOA2	0.524247	0.159624	0.545627	0.997057	-0.396148	0.328853	-0.405585	0.835473	-0.205719	0.606331	-0.208263	0.990213
337	APOA4	-0.0957897	0.65723	-0.169679	0.997057	-0.0717173	0.758073	-0.12705	0.964294	0.175544	0.439818	0.313044	0.990213
338	APOB	0.233067	0.341877	0.365535	0.997057	0.157694	0.552692	0.245417	0.926458	-0.411031	0.107644	-0.662675	0.990213
341	APOC1	0.329866	0.121399	0.60303	0.997057	-0.0800824	0.731957	-0.141311	0.958657	-0.291408	0.197772	-0.526452	0.990213
347	APOD	0.362793	0.0758714	0.695398	0.997057	-0.292298	0.189481	-0.548456	0.764832	-0.124985	0.571409	-0.228839	0.990213
348	APOE	0.173856	0.444358	0.293391	0.997057	0.0490062	0.842173	0.0820946	0.979064	-0.240909	0.31392	-0.409473	0.990213
350	APOH	0.426399	0.0644751	0.725875	0.997057	-0.399802	0.110313	-0.672002	0.721179	-0.0930388	0.709894	-0.150187	0.990213
351	APP	-0.0206941	0.880402	-0.0574516	0.997057	-0.0257678	0.861523	-0.0719144	0.981923	0.0477599	0.742115	0.132816	0.990213
353	APRT	-0.0540035	0.838002	-0.0780795	0.997057	0.436758	0.117997	0.657308	0.721179	-0.357871	0.193564	-0.531569	0.990213
354	KLK3	0.26912	0.538335	0.23564	0.997057	-0.401597	0.393679	-0.353649	0.865348	0.0841764	0.855802	0.0733029	0.990213
355	FAS	-0.199658	0.387687	-0.331788	0.997057	0.316648	0.200537	0.534677	0.764832	-0.080359	0.743295	-0.132185	0.990213
356	FASLG	0.0289147	0.904183	0.0459626	0.997057	-0.236901	0.357062	-0.382225	0.84894	0.194533	0.441022	0.312213	0.990213
369	ARAF	0.198008	0.637473	0.180229	0.997057	-0.513924	0.253041	-0.476144	0.796643	0.27106	0.540839	0.247371	0.990213
374	AREG	-0.188973	0.604002	-0.198441	0.997057	0.207335	0.598005	0.217814	0.934667	0.0123692	0.974413	0.0129346	0.997556
382	ARF6	-0.299182	0.442391	-0.294672	0.997057	0.760299	0.0642706	0.784322	0.721179	-0.394036	0.336804	-0.390261	0.990213
383	ARG1	0.0190938	0.955828	0.0211467	0.997057	-0.267032	0.471027	-0.29835	0.90413	0.234338	0.51839	0.26133	0.990213
384	ARG2	-0.732964	0.0778109	-0.690608	0.997057	0.364498	0.425858	0.329904	0.880181	0.468912	0.293214	0.427707	0.990213
389	RHOC	-0.315767	0.393307	-0.327829	0.997057	0.840283	0.0297589	0.931218	0.698011	-0.452102	0.244797	-0.474234	0.990213
392	ARHGAP1	-0.068875	0.775597	-0.1089	0.997057	0.509738	0.0432894	0.86134	0.709568	-0.411145	0.0997966	-0.678572	0.990213
394	ARHGAP5	-0.838577	0.0667257	-0.719508	0.997057	0.0661001	0.896335	0.0537097	0.984148	0.872428	0.0711431	0.747376	0.990213
405	ARNT	-0.739093	0.147671	-0.562262	0.997057	-0.532901	0.338254	-0.397655	0.840566	1.33487	0.0102935	1.09248	0.988933
410	ARSA	0.190789	0.475132	0.273776	0.997057	0.0834405	0.772911	0.119019	0.969096	-0.29277	0.297178	-0.424148	0.990213
411	ARSB	0.0164409	0.953539	0.0222439	0.997057	-0.098913	0.74502	-0.134157	0.961594	0.076349	0.797709	0.10342	0.990213
419	ART3	0.118804	0.621499	0.188865	0.997057	0.0767893	0.767536	0.121923	0.966464	-0.206079	0.415829	-0.329906	0.990213
427	ASAH1	0.214766	0.49437	0.261885	0.997057	-0.266999	0.430493	-0.326576	0.883437	0.015969	0.961772	0.0193293	0.994925
432	ASGR1	0.16834	0.394056	0.327305	0.997057	-0.425514	0.039681	-0.877819	0.708716	0.219526	0.2911	0.429619	0.990213
433	ASGR2	0.231438	0.425772	0.305632	0.997057	-0.169933	0.588817	-0.223326	0.932193	-0.0955601	0.756553	-0.125117	0.990213
439	GET3	0.224302	0.530923	0.239982	0.997057	0.224013	0.562219	0.239523	0.927694	-0.464741	0.214704	-0.506668	0.990213
445	ASS1	0.436963	0.308429	0.392139	0.997057	0.296015	0.52487	0.26294	0.915844	-0.770966	0.0839058	-0.714273	0.990213
462	SERPINC1	0.261973	0.188632	0.509008	0.997057	-0.436652	0.0378467	-0.886714	0.708716	0.125711	0.554728	0.238886	0.990213
468	ATF4	0.323174	0.480828	0.270227	0.997057	0.19162	0.699445	0.159317	0.958022	-0.544053	0.258123	-0.460809	0.990213
475	ATOX1	-0.0318324	0.905801	-0.0451827	0.997057	0.540842	0.0548305	0.815737	0.714456	-0.482255	0.0819791	-0.718982	0.990213
481	ATP1B1	0.403181	0.308817	0.391818	0.997057	-0.735525	0.080425	-0.73881	0.721179	0.254273	0.545573	0.244466	0.990213
482	ATP1B2	-0.368667	0.345789	-0.362541	0.997057	-0.00349445	0.993442	-0.00338759	0.998062	0.414715	0.314827	0.408694	0.990213
483	ATP1B3	-0.321182	0.40835	-0.317408	0.997057	0.03967	0.92504	0.0387825	0.988339	0.320406	0.43511	0.316308	0.990213
493	ATP2B4	-0.662328	0.133374	-0.583641	0.997057	0.243649	0.614815	0.207834	0.935375	0.505788	0.282073	0.437894	0.990213
513	ATP5F1D	-0.981198	0.0577638	-0.74608	0.997057	0.317111	0.580235	0.228512	0.931564	0.791265	0.152472	0.58674	0.990213
534	ATP6V1G2	-0.43758	0.429717	-0.303007	0.997057	-0.356389	0.552305	-0.245658	0.926458	0.829454	0.151635	0.58798	0.990213
539	ATP5PO	-0.119745	0.71311	-0.140525	0.997057	-0.100405	0.775205	-0.117782	0.969096	0.229738	0.503099	0.271027	0.990213
558	AXL	0.0450783	0.772044	0.110676	0.997057	-0.116568	0.484617	-0.289207	0.904963	0.0612964	0.709007	0.150669	0.990213
566	AZU1	0.216804	0.529618	0.240749	0.997057	-0.435838	0.237835	-0.492082	0.781862	0.175332	0.630744	0.19421	0.990213
567	B2M	0.111174	0.51669	0.248409	0.997057	-0.243403	0.182301	-0.557741	0.756532	0.10897	0.547464	0.24331	0.990213
571	BACH1	-0.120898	0.585573	-0.208669	0.997057	0.111788	0.640172	0.193013	0.940007	0.0278815	0.905439	0.0479118	0.990456
577	ADGRB3	-0.0828437	0.759192	-0.117118	0.997057	0.036142	0.901388	0.0510769	0.984148	0.057839	0.839482	0.081713	0.990213
581	BAX	-0.438336	0.194764	-0.501837	0.997057	0.646982	0.072569	0.759853	0.721179	-0.13028	0.718608	-0.145462	0.990213
586	BCAT1	-0.389111	0.0529122	-0.762001	0.997057	0.504813	0.0180233	1.02081	0.692356	-0.0491009	0.822383	-0.090565	0.990213
587	BCAT2	0.256781	0.500443	0.258186	0.997057	-0.49732	0.222784	-0.508619	0.7762	0.189585	0.638262	0.189932	0.990213
590	BCHE	-0.176812	0.391632	-0.329006	0.997057	-0.0719397	0.747586	-0.132756	0.96251	0.266163	0.21916	0.501659	0.990213
596	BCL2	-0.116055	0.75408	-0.119691	0.997057	0.147039	0.712998	0.151774	0.958022	-0.0112701	0.977039	-0.0116067	0.997739
598	BCL2L1	0.139947	0.70828	0.143009	0.997057	0.404283	0.313167	0.419166	0.819093	-0.543197	0.162902	-0.571722	0.990213
605	BCL7A	-0.425282	0.408862	-0.317057	0.997057	-0.0691519	0.901552	-0.0509914	0.984148	0.540745	0.318862	0.405245	0.990213
608	TNFRSF17	0.146407	0.580855	0.211312	0.997057	-0.297132	0.295734	-0.434825	0.809125	0.121094	0.665751	0.174474	0.990213
613	BCR	-0.00156501	0.992341	-0.00366492	0.997472	0.144166	0.40849	0.342575	0.874415	-0.136271	0.426267	-0.322498	0.990213
627	BDNF	0.0216463	0.954065	0.0219915	0.997057	0.193125	0.633364	0.196966	0.940007	-0.209041	0.597583	-0.213363	0.990213
629	CFB	0.184927	0.424457	0.306511	0.997057	-0.120667	0.62992	-0.198973	0.938066	-0.090827	0.711434	-0.14935	0.990213
632	BGLAP	0.156358	0.750716	0.121387	0.997057	-0.394158	0.456581	-0.308239	0.903044	0.202878	0.696196	0.157658	0.990213
633	BGN	0.243314	0.501073	0.257803	0.997057	-0.448245	0.247404	-0.481968	0.794648	0.157629	0.680525	0.166276	0.990213
634	CEACAM1	0.145832	0.492964	0.262745	0.997057	-0.202109	0.376726	-0.366655	0.859341	0.0307654	0.891465	0.0550356	0.990456
642	BLMH	-0.0889782	0.67713	-0.159187	0.997057	0.155101	0.499642	0.279266	0.909935	-0.0492016	0.827594	-0.0878624	0.990213
645	BLVRB	0.303639	0.438299	0.297347	0.997057	-0.945361	0.0201626	-1.00112	0.692356	0.566231	0.166627	0.566543	0.990213
652	BMP4	-0.55065	0.0247423	-0.8935	0.997057	0.412258	0.127155	0.64079	0.724069	0.219757	0.41265	0.332185	0.990213
663	BNIP2	-0.344777	0.283384	-0.413398	0.997057	0.695701	0.0397584	0.877452	0.708716	-0.281316	0.409023	-0.334799	0.990213
665	BNIP3L	-0.141913	0.47736	-0.272385	0.997057	-0.210514	0.326073	-0.407959	0.831342	0.359886	0.0816156	0.719881	0.990213
676	BRDT	-0.494249	0.215303	-0.479011	0.997057	0.35932	0.407219	0.343516	0.873565	0.207503	0.625973	0.196937	0.990213
682	BSG	-0.0177381	0.912925	-0.0417508	0.997057	-0.0177512	0.91898	-0.0419285	0.987103	0.0367868	0.829923	0.0866564	0.990213
683	BST1	0.201652	0.432952	0.300866	0.997057	-0.304876	0.269281	-0.459876	0.806443	0.0668632	0.806396	0.0988824	0.990213
684	BST2	0.206287	0.443115	0.2942	0.997057	-0.187154	0.519451	-0.266411	0.912386	-0.0510096	0.85813	-0.0721061	0.990213
685	BTC	0.520211	0.228805	0.46489	0.997057	0.14511	0.758426	0.126858	0.964294	-0.719388	0.111954	-0.654351	0.990213
686	BTD	0.157051	0.42531	0.30594	0.997057	-0.154456	0.467094	-0.301025	0.90413	-0.027374	0.895841	-0.0528031	0.990456
696	BTN1A1	-0.0797334	0.782727	-0.105345	0.997057	0.14691	0.63725	0.194707	0.940007	-0.051675	0.865672	-0.0682332	0.990213
708	C1QBP	0.377613	0.149867	0.559127	0.997057	0.0853832	0.766416	0.122528	0.966322	-0.503093	0.066427	-0.76091	0.990213
710	SERPING1	0.0187708	0.924501	0.0361817	0.997057	-0.0302594	0.887218	-0.058465	0.984148	0.00802377	0.969405	0.0154677	0.997556
712	C1QA	-0.0196808	0.925981	-0.0354699	0.997057	-0.0540218	0.812866	-0.0976165	0.976186	0.0736781	0.741714	0.13303	0.990213
715	C1R	0.210451	0.159367	0.545975	0.997057	-0.214953	0.181986	-0.558155	0.756532	-0.0290428	0.856359	-0.0730166	0.990213
716	C1S	0.165169	0.399598	0.323441	0.997057	-0.217413	0.301941	-0.429178	0.818561	0.02384	0.908863	0.0461689	0.990456
717	C2	0.0198348	0.935371	0.030959	0.997057	0.080934	0.758783	0.126664	0.964294	-0.0996143	0.69946	-0.155873	0.990213
718	C3	-0.230095	0.296732	-0.40191	0.997057	0.247837	0.297071	0.433601	0.811243	0.0194805	0.933918	0.0334401	0.991019
725	C4BPB	0.120716	0.600115	0.200585	0.997057	0.105779	0.670256	0.175758	0.949364	-0.235966	0.329246	-0.396505	0.990213
727	C5	0.0301126	0.926772	0.0350897	0.997057	-0.100389	0.776332	-0.117174	0.969096	0.062507	0.856626	0.0728794	0.990213
730	C7	0.145793	0.553395	0.226915	0.997057	-0.396017	0.129322	-0.637025	0.724069	0.216447	0.403438	0.338852	0.990213
732	C8B	0.018893	0.920242	0.0382296	0.997057	-0.144405	0.475516	-0.295313	0.904963	0.117165	0.555466	0.238439	0.990213
735	C9	0.165524	0.669437	0.163228	0.997057	0.293254	0.482372	0.290707	0.904963	-0.465442	0.251317	-0.4676	0.990213
752	FMNL1	0.0691593	0.865664	0.0645991	0.997057	0.161866	0.713546	0.151471	0.958022	-0.232133	0.590045	-0.217785	0.990213
759	CA1	0.491026	0.275331	0.420514	0.997057	-1.06896	0.0231609	-0.976507	0.692356	0.475465	0.318005	0.405974	0.990213
760	CA2	0.224988	0.589896	0.206256	0.997057	-0.897252	0.0398514	-0.877012	0.708716	0.607935	0.162218	0.572683	0.990213
761	CA3	-0.0130084	0.969002	-0.014836	0.997057	-0.676621	0.0535766	-0.820259	0.714456	0.662277	0.0535547	0.802612	0.990213
762	CA4	0.304574	0.0838015	0.67643	0.997057	-0.394123	0.0355478	-0.898422	0.708716	0.037461	0.844123	0.0793178	0.990213
763	CA5A	0.784771	0.0408628	0.807927	0.997057	0.0126697	0.976409	0.0121881	0.998062	-0.8878	0.0276646	-0.924091	0.990213
765	CA6	0.105659	0.730106	0.131833	0.997057	-0.0464597	0.888282	-0.0579097	0.984148	-0.0734198	0.820539	-0.0915221	0.990213
766	CA7	0.432157	0.209374	0.485423	0.997057	-0.458663	0.217221	-0.514944	0.774425	-0.0431123	0.906799	-0.0472195	0.990456
767	CA8	0.0795054	0.769941	0.111727	0.997057	-0.133365	0.648922	-0.187959	0.941362	0.0389628	0.892115	0.0547038	0.990456
768	CA9	0.435941	0.188832	0.508772	0.997057	0.187451	0.604863	0.213727	0.934667	-0.665892	0.0534493	-0.802987	0.990213
770	CA11	0.00318773	0.984761	0.00729192	0.997057	0.00319765	0.985794	0.00733883	0.998062	-0.00661823	0.970047	-0.0151431	0.997556
771	CA12	-0.0363701	0.871466	-0.0617824	0.997057	0.0921802	0.703349	0.157139	0.958022	-0.0476657	0.840853	-0.0810052	0.990213
775	CACNA1C	0.24407	0.495008	0.261495	0.997057	-0.436306	0.255188	-0.47395	0.798261	0.145356	0.70114	0.154955	0.990213
780	DDR1	-0.172379	0.339402	-0.367441	0.997057	0.271893	0.157997	0.591457	0.747158	-0.0679517	0.723096	-0.143036	0.990213
782	CACNB1	-0.483059	0.363659	-0.349141	0.997057	-0.353499	0.539604	-0.253602	0.922879	0.877434	0.113266	0.651869	0.990213
784	CACNB3	-0.414459	0.185363	-0.512906	0.997057	0.737425	0.0249689	0.963038	0.692356	-0.243508	0.465686	-0.29547	0.990213
793	CALB1	0.200532	0.508518	0.253305	0.997057	0.263001	0.420794	0.333565	0.877392	-0.475543	0.131892	-0.618964	0.990213
794	CALB2	0.150012	0.692028	0.151415	0.997057	0.106313	0.794955	0.107173	0.975141	-0.269166	0.499945	-0.273047	0.990213
795	S100G	-0.140225	0.66552	-0.165292	0.997057	0.113773	0.745311	0.133998	0.961594	0.0475471	0.889765	0.0559036	0.990456
796	CALCA	-0.0151484	0.962874	-0.0177708	0.997057	-0.174235	0.619098	-0.205311	0.935375	0.183707	0.592154	0.216545	0.990213
797	CALCB	0.110088	0.603454	0.198742	0.997057	-0.00608907	0.978777	-0.0109648	0.998062	-0.11701	0.601125	-0.211294	0.990213
819	CAMLG	0.317902	0.510959	0.251838	0.997057	0.182177	0.727832	0.143579	0.958657	-0.529131	0.297673	-0.423706	0.990213
822	CAPG	-0.105465	0.75978	-0.116823	0.997057	0.289649	0.434561	0.323674	0.886614	-0.159615	0.661014	-0.177118	0.990213
825	CAPN3	-0.425987	0.180476	-0.518832	0.997057	0.327815	0.343013	0.393697	0.841911	0.161496	0.635022	0.191773	0.990213
828	CAPS	-0.0311265	0.899897	-0.0480298	0.997057	-0.0100135	0.970067	-0.0154665	0.998062	0.0443183	0.865322	0.0684128	0.990213
834	CASP1	0.0895956	0.74868	0.122414	0.997057	0.171649	0.568656	0.235569	0.930453	-0.264301	0.368106	-0.365356	0.990213
835	CASP2	-0.22842	0.322799	-0.380479	0.997057	0.393098	0.109908	0.672798	0.721179	-0.121454	0.62072	-0.19995	0.990213
836	CASP3	-0.189624	0.526152	-0.242793	0.997057	0.461662	0.146981	0.608108	0.747158	-0.230383	0.465402	-0.29566	0.990213
837	CASP4	1.54858	0.00776531	1.07761	0.997057	-1.15081	0.0757655	-0.751067	0.721179	-0.626224	0.331783	-0.394399	0.990213
840	CASP7	0.0853262	0.757481	0.117979	0.997057	0.0541472	0.85592	0.0748568	0.980491	-0.147047	0.613894	-0.203883	0.990213
841	CASP8	0.0519051	0.838379	0.0778954	0.997057	0.123407	0.652511	0.185895	0.94277	-0.176061	0.511072	-0.265951	0.990213
842	CASP9	-0.100794	0.744246	-0.124655	0.997057	0.411025	0.212185	0.520776	0.771137	-0.281026	0.386628	-0.351268	0.990213
843	CASP10	-0.100811	0.731329	-0.13121	0.997057	-0.174561	0.580998	-0.228049	0.931564	0.279604	0.364475	0.368171	0.990213
845	CASQ2	-0.791213	0.136893	-0.578213	0.997057	0.445947	0.443512	0.317344	0.892913	0.455932	0.42295	0.32484	0.990213
847	CAT	0.0280297	0.937146	0.030107	0.997057	-0.52474	0.16472	-0.581743	0.747575	0.471083	0.203601	0.5195	0.990213
866	SERPINA6	0.167652	0.414099	0.313488	0.997057	-0.138605	0.53181	-0.258525	0.918001	-0.0543777	0.802903	-0.100705	0.990213
869	CBLN1	-0.12808	0.800856	-0.0963478	0.997057	-0.694914	0.199171	-0.536347	0.764832	0.80819	0.124721	0.631151	0.990213
871	SERPINH1	-0.321249	0.557493	-0.224562	0.997057	0.413958	0.483412	0.290012	0.904963	-0.0378429	0.947981	-0.0263115	0.991252
875	CBS	0.150246	0.672574	0.161578	0.997057	0.13161	0.731724	0.141439	0.958657	-0.293646	0.432542	-0.318098	0.990213
883	KYAT1	-0.265163	0.267072	-0.42797	0.997057	0.302762	0.239295	0.49052	0.78202	0.00602838	0.981129	0.00953869	0.998105
894	CCND2	-0.0168984	0.959525	-0.0193751	0.997057	-0.351146	0.324651	-0.409178	0.831342	0.355025	0.308655	0.414028	0.990213
898	CCNE1	-0.0505272	0.852621	-0.0709437	0.997057	-0.584993	0.0390982	-0.880605	0.708716	0.616422	0.0255413	0.938221	0.990213
911	CD1C	0.243255	0.155765	0.550886	0.997057	-0.012932	0.945011	-0.0284295	0.994558	-0.259051	0.152212	-0.587125	0.990213
914	CD2	-0.245181	0.544437	-0.23209	0.997057	-0.744833	0.0813381	-0.73648	0.721179	0.986645	0.0158409	1.02069	0.990213
915	CD3D	0.00368074	0.992317	0.00367637	0.997472	0.237451	0.563873	0.238505	0.928827	-0.23143	0.565406	-0.232438	0.990213
916	CD3E	-0.111595	0.773916	-0.10974	0.997057	-0.107614	0.797495	-0.105814	0.975141	0.227545	0.578484	0.224622	0.990213
917	CD3G	0.502955	0.353042	0.357048	0.997057	-0.0621415	0.915955	-0.0435001	0.986861	-0.501721	0.380764	-0.35568	0.990213
920	CD4	-0.0998442	0.68665	-0.154212	0.997057	0.127226	0.633393	0.196949	0.940007	-0.0103902	0.968335	-0.016009	0.997556
921	CD5	0.335324	0.11928	0.606623	0.997057	-0.192351	0.4137	-0.33874	0.874735	-0.190018	0.409866	-0.33419	0.990213
922	CD5L	0.100013	0.756705	0.118369	0.997057	-0.206781	0.551943	-0.245883	0.926458	0.0863639	0.800081	0.102179	0.990213
923	CD6	0.191592	0.462462	0.281759	0.997057	0.470435	0.0881508	0.71976	0.721179	-0.664154	0.0114962	-1.07429	0.988933
924	CD7	0.0943827	0.715735	0.139177	0.997057	-0.426574	0.120032	-0.653548	0.721179	0.303065	0.26388	0.455165	0.990213
925	CD8A	0.0798276	0.857996	0.0683265	0.997057	-0.338837	0.480096	-0.292232	0.904963	0.235311	0.616885	0.202157	0.990213
929	CD14	0.295406	0.363585	0.349196	0.997057	-0.405864	0.245356	-0.484108	0.794567	0.0589303	0.864614	0.0687761	0.990213
933	CD22	-0.297415	0.133087	-0.584089	0.997057	0.270016	0.208053	0.525639	0.771137	0.0733648	0.730235	0.139189	0.990213
939	CD27	0.197741	0.370194	0.344349	0.997057	-0.395564	0.0908379	-0.713465	0.721179	0.158048	0.498867	0.273739	0.990213
940	CD28	-0.0280092	0.916554	-0.0400038	0.997057	-0.145586	0.612901	-0.208964	0.935375	0.170631	0.544437	0.245162	0.990213
941	CD80	0.0356624	0.857022	0.0688008	0.997057	-0.173668	0.412958	-0.339284	0.874735	0.126467	0.544096	0.245371	0.990213
942	CD86	-0.127689	0.420812	-0.308954	0.997057	-0.0895202	0.60091	-0.216081	0.934667	0.228181	0.16882	0.563536	0.990213
943	TNFRSF8	-0.277474	0.264957	-0.429906	0.997057	0.181968	0.500561	0.278664	0.909935	0.135406	0.609354	0.206509	0.990213
944	TNFSF8	0.0712956	0.798347	0.0975895	0.997057	0.119551	0.691035	0.164026	0.956775	-0.194006	0.509091	-0.267208	0.990213
945	CD33	0.155303	0.611415	0.194368	0.997057	0.121023	0.713941	0.151252	0.958022	-0.289153	0.368299	-0.365207	0.990213
946	SIGLEC6	-0.0103901	0.965735	-0.0164006	0.997057	-0.134524	0.605179	-0.213539	0.934667	0.14038	0.58169	0.22272	0.990213
947	CD34	-0.0537942	0.736439	-0.128612	0.997057	0.114375	0.504732	0.275936	0.910878	-0.0494716	0.769497	-0.118255	0.990213
948	CD36	-0.194315	0.532547	-0.239027	0.997057	0.0847939	0.801242	0.103812	0.976059	0.135645	0.6805	0.16629	0.990213
949	SCARB1	-0.733812	0.200121	-0.495713	0.997057	0.9403	0.126283	0.64232	0.723301	-0.0813855	0.894369	-0.0535538	0.990456
950	SCARB2	0.226164	0.202399	0.493147	0.997057	-0.42677	0.0213973	-0.990602	0.692356	0.156207	0.408032	0.335516	0.990213
952	CD38	0.462047	0.037371	0.82349	0.997057	-0.277676	0.257451	-0.471653	0.801855	-0.249733	0.299342	-0.42222	0.990213
954	ENTPD2	-0.171447	0.531937	-0.239386	0.997057	0.295641	0.315254	0.417333	0.820287	-0.091725	0.752092	-0.127491	0.990213
955	ENTPD6	0.256588	0.273632	0.422034	0.997057	-0.275368	0.275875	-0.453472	0.807938	-0.0226857	0.927681	-0.0366051	0.990456
957	ENTPD5	0.0497516	0.790722	0.10137	0.997057	0.0773798	0.701346	0.158256	0.958022	-0.129594	0.511528	-0.265662	0.990213
958	CD40	-0.122592	0.472545	-0.275395	0.997057	0.0640129	0.728295	0.143325	0.958657	0.075509	0.676093	0.168728	0.990213
959	CD40LG	-0.107091	0.695638	-0.149541	0.997057	0.206904	0.482254	0.290786	0.904963	-0.0785848	0.785894	-0.109614	0.990213
962	CD48	0.129243	0.47996	0.270766	0.997057	-0.19093	0.330729	-0.40399	0.835754	0.0385739	0.842356	0.0802297	0.990213
965	CD58	0.0904247	0.589685	0.206373	0.997057	-0.165846	0.355817	-0.383229	0.84894	0.0578739	0.744164	0.13172	0.990213
966	CD59	0.125339	0.489416	0.264921	0.997057	-0.409396	0.0300428	-0.92948	0.698011	0.252077	0.183451	0.544227	0.990213
967	CD63	-0.389604	0.124553	-0.597778	0.997057	0.258044	0.351342	0.386859	0.844555	0.187694	0.490175	0.27935	0.990213
969	CD69	-0.301229	0.189416	-0.508081	0.997057	0.605902	0.0109909	1.10563	0.692356	-0.243939	0.317121	-0.406729	0.990213
970	CD70	-0.393546	0.170392	-0.531468	0.997057	0.224505	0.473397	0.296745	0.904963	0.2242	0.464479	0.296277	0.990213
971	CD72	0.351624	0.190951	0.506275	0.997057	-0.381131	0.188721	-0.549426	0.764832	-0.0274778	0.923967	-0.0384905	0.990456
972	CD74	-0.124549	0.544444	-0.232085	0.997057	-0.135995	0.539038	-0.253958	0.922879	0.26917	0.21041	0.51157	0.990213
974	CD79B	0.209663	0.432927	0.300882	0.997057	-0.660241	0.0170981	-1.03	0.692356	0.398132	0.153796	0.584789	0.990213
976	ADGRE5	-0.269443	0.117196	-0.610208	0.997057	-0.0493086	0.793904	-0.107736	0.975141	0.347858	0.0529805	0.804668	0.990213
978	CDA	-0.211188	0.37449	-0.34123	0.997057	0.0118801	0.963278	0.0189767	0.996125	0.224276	0.371816	0.362498	0.990213
983	CDK1	0.126286	0.778119	0.107642	0.997057	0.215366	0.655941	0.183926	0.943938	-0.347094	0.461716	-0.298129	0.990213
989	SEPTIN7	-0.0476196	0.912326	-0.0420394	0.997057	-0.017498	0.970108	-0.0154454	0.998062	0.069887	0.878387	0.0617186	0.990213
993	CDC25A	0.672478	0.224884	0.468925	0.997057	0.440495	0.465005	0.302451	0.90413	-1.17208	0.0406639	-0.854328	0.990213
996	CDC27	0.059249	0.875214	0.059965	0.997057	-0.0982098	0.809379	-0.0994725	0.976186	0.0279092	0.944171	0.028242	0.991252
999	CDH1	-0.0518872	0.755163	-0.119145	0.997057	-0.263798	0.133792	-0.629415	0.732606	0.310444	0.0698655	0.750964	0.990213
1000	CDH2	-0.224689	0.407818	-0.317772	0.997057	-0.175409	0.550181	-0.24698	0.926458	0.418643	0.139383	0.606793	0.990213
1001	CDH3	-0.0635637	0.775903	-0.108748	0.997057	-0.0455941	0.849807	-0.0780724	0.979646	0.114576	0.626637	0.196557	0.990213
1002	CDH4	0.764646	0.0717359	0.705972	0.997057	0.447112	0.338444	0.397497	0.840566	-1.28126	0.00280959	-1.2976	0.839932
1003	CDH5	0.0167583	0.933521	0.0318478	0.997057	-0.0830151	0.700983	-0.158459	0.958022	0.0607749	0.774404	0.115663	0.990213
1004	CDH6	0.0878107	0.694097	0.15034	0.997057	0.067091	0.780543	0.114907	0.969096	-0.162211	0.490361	-0.27923	0.990213
1013	CDH15	-0.0804632	0.772524	-0.110435	0.997057	0.239942	0.422096	0.332621	0.877474	-0.139925	0.633692	-0.19253	0.990213
1015	CDH17	-0.0634968	0.815695	-0.0890249	0.997057	0.0915168	0.755375	0.128516	0.96251	-0.0167618	0.953561	-0.0234855	0.992168
1026	CDKN1A	0.0326817	0.929124	0.0339596	0.997057	0.242668	0.539384	0.25374	0.922879	-0.268785	0.486854	-0.281509	0.990213
1032	CDKN2D	-0.126196	0.730373	-0.131697	0.997057	0.624679	0.106818	0.678967	0.721179	-0.457223	0.232135	-0.487497	0.990213
1041	CDSN	0.497336	0.120747	0.60413	0.997057	-0.179626	0.609781	-0.210809	0.934667	-0.382978	0.262343	-0.456663	0.990213
1047	CLGN	0.148073	0.60326	0.198849	0.997057	0.0559461	0.855838	0.0748999	0.980491	-0.218784	0.466227	-0.295109	0.990213
1048	CEACAM5	-0.199421	0.638082	-0.179902	0.997057	0.0502315	0.912754	0.0451636	0.984148	0.17443	0.697026	0.157204	0.990213
1050	CEBPA	-0.0377333	0.91141	-0.0424801	0.997057	0.325013	0.371474	0.370761	0.856172	-0.269047	0.450522	-0.3057	0.990213
1051	CEBPB	-0.179953	0.594773	-0.203544	0.997057	0.0252356	0.945017	0.0284263	0.994558	0.176637	0.621152	0.199702	0.990213
1063	CENPF	-0.197459	0.618567	-0.190461	0.997057	-0.563667	0.182502	-0.557476	0.756532	0.759956	0.0625962	0.772527	0.990213
1066	CES1	0.278694	0.494604	0.261742	0.997057	-0.162765	0.712484	-0.15206	0.958022	-0.155153	0.719571	-0.14494	0.990213
1069	CETN2	-0.222545	0.556011	-0.225412	0.997057	0.748684	0.0596855	0.79904	0.714456	-0.468429	0.236618	-0.48274	0.990213
1070	CETN3	-0.147782	0.490403	-0.264315	0.997057	0.386418	0.0878905	0.720378	0.721179	-0.205038	0.363556	-0.368887	0.990213
1075	CTSC	0.218563	0.265981	0.428967	0.997057	0.198214	0.350467	0.387572	0.844555	-0.433639	0.0317903	-0.899233	0.990213
1082	CGB3	0.0211013	0.956308	0.0209166	0.997057	0.018579	0.964355	0.0184195	0.996843	-0.0413319	0.919063	-0.0409818	0.990456
1084	CEACAM3	1.14749	0.000211004	1.58772	0.303952	-0.850422	0.0167485	-1.0336	0.692356	-0.466253	0.194434	-0.530505	0.990213
1088	CEACAM8	0.303584	0.34395	0.363945	0.997057	-0.66862	0.0477942	-0.842395	0.709568	0.301355	0.374146	0.360712	0.990213
1101	CHAD	0.28682	0.314741	0.386972	0.997057	-0.240437	0.436194	-0.322513	0.886855	-0.0898606	0.767233	-0.119453	0.990213
1104	RCC1	-0.365325	0.188984	-0.508591	0.997057	0.00344966	0.990953	0.00467339	0.998062	0.404338	0.16804	0.564602	0.990213
1109	AKR1C4	-0.604619	0.226089	-0.467679	0.997057	0.898629	0.0920183	0.710749	0.721179	-0.18565	0.727764	-0.140519	0.990213
1113	CHGA	0.653822	0.24267	0.451023	0.997057	-0.821016	0.172528	-0.570847	0.756043	0.0564449	0.924749	0.0380936	0.990456
1114	CHGB	0.0597097	0.838486	0.0778431	0.997057	0.234665	0.45588	0.308723	0.903044	-0.291282	0.34309	-0.385139	0.990213
1116	CHI3L1	-0.044211	0.89845	-0.0487282	0.997057	-0.441907	0.231841	-0.498572	0.781862	0.472391	0.19053	0.535312	0.990213
1118	CHIT1	0.484345	0.269601	0.425669	0.997057	0.155472	0.744962	0.134189	0.961594	-0.689288	0.133613	-0.616119	0.990213
1121	CHM	-0.184224	0.547176	-0.230503	0.997057	-0.209575	0.525474	-0.262555	0.915844	0.406199	0.204231	0.518758	0.990213
1128	CHRM1	0.330694	0.441109	0.295508	0.997057	-0.00434134	0.992562	-0.00384233	0.998062	-0.364842	0.420801	-0.326364	0.990213
1152	CKB	-0.0867957	0.837348	-0.0783996	0.997057	-0.00858689	0.984995	-0.00775148	0.998062	0.10507	0.81396	0.0949416	0.990213
1153	CIRBP	-0.398251	0.239574	-0.454067	0.997057	0.953607	0.006148	1.20167	0.692356	-0.468554	0.188938	-0.537294	0.990213
1155	TBCB	-0.367454	0.301171	-0.39817	0.997057	0.568073	0.134905	0.627554	0.732606	-0.133828	0.723479	-0.142829	0.990213
1178	CLC	-0.509108	0.11112	-0.620967	0.997057	0.207841	0.553744	0.244764	0.926458	0.369102	0.279417	0.440365	0.990213
1191	CLU	0.250144	0.157094	0.549064	0.997057	-0.257504	0.176701	-0.565182	0.756532	-0.032597	0.863579	-0.0693076	0.990213
1200	TPP1	-0.00490227	0.981068	-0.00905961	0.997057	-0.195249	0.377372	-0.366153	0.859512	0.192391	0.374813	0.360202	0.990213
1207	CLNS1A	0.354476	0.396058	0.325905	0.997057	0.09609	0.832154	0.0873864	0.979064	-0.487526	0.267105	-0.452043	0.990213
1208	CLPS	-0.0154291	0.97114	-0.0138119	0.997057	0.306925	0.503449	0.276774	0.909935	-0.276618	0.537882	-0.249192	0.990213
1211	CLTA	0.562218	0.0367687	0.826305	0.997057	-0.177394	0.554225	-0.244465	0.926458	-0.457511	0.112863	-0.652628	0.990213
1267	CNP	-0.0696897	0.778174	-0.107614	0.997057	0.079664	0.765202	0.123185	0.965473	0.00149566	0.995436	0.00230705	0.999251
1270	CNTF	-0.334463	0.660909	-0.167729	0.997057	1.02085	0.209957	0.523389	0.771137	-0.604107	0.451779	-0.304844	0.990213
1272	CNTN1	0.14667	0.407904	0.317713	0.997057	-0.0825021	0.666714	-0.177772	0.948106	-0.0846755	0.652248	-0.182033	0.990213
1277	COL1A1	-0.170367	0.55838	-0.224054	0.997057	0.163922	0.601905	0.215487	0.934667	0.0331699	0.914314	0.043396	0.990456
1280	COL2A1	-0.470667	0.221645	-0.472297	0.997057	0.282972	0.499668	0.279249	0.909935	0.254281	0.535539	0.250638	0.990213
1281	COL3A1	0.0306439	0.867839	0.0635429	0.997057	0.0701402	0.723338	0.146056	0.958657	-0.101342	0.60158	-0.211028	0.990213
1282	COL4A1	-0.17775	0.447719	-0.29121	0.997057	-0.190388	0.4507	-0.312317	0.902119	0.380606	0.118127	0.642877	0.990213
1286	COL4A4	0.277809	0.564141	0.220764	0.997057	0.542747	0.293681	0.436711	0.808744	-0.829586	0.0963261	-0.685938	0.990213
1289	COL5A1	-0.0980095	0.750714	-0.121388	0.997057	0.209532	0.528033	0.260924	0.917128	-0.0912332	0.779508	-0.112973	0.990213
1293	COL6A3	-0.188248	0.486945	-0.266443	0.997057	0.229533	0.431446	0.325895	0.883437	-0.00969079	0.973075	-0.0136115	0.997556
1297	COL9A1	-0.221432	0.594166	-0.203881	0.997057	0.853209	0.0503519	0.832329	0.709568	-0.569738	0.189097	-0.537095	0.990213
1298	COL9A2	0.352667	0.383367	0.334856	0.997057	-0.68094	0.11381	-0.665213	0.721179	0.25838	0.546674	0.243793	0.990213
1306	COL15A1	0.203025	0.315475	0.386376	0.997057	-0.375515	0.0797462	-0.740557	0.721179	0.132957	0.535719	0.250527	0.990213
1311	COMP	-0.124153	0.627049	-0.185853	0.997057	0.303879	0.266234	0.462873	0.805626	-0.152385	0.572031	-0.228467	0.990213
1312	COMT	-0.194054	0.555164	-0.225898	0.997057	0.491373	0.160669	0.587557	0.747158	-0.253884	0.464147	-0.296499	0.990213
1329	COX5B	-0.213336	0.484401	-0.268013	0.997057	0.447302	0.16934	0.575247	0.751696	-0.190177	0.555513	-0.23841	0.990213
1340	COX6B1	-0.364876	0.339328	-0.367498	0.997057	-0.0809633	0.845372	-0.0804082	0.979299	0.48465	0.227446	0.492544	0.990213
1357	CPA1	0.686245	0.0117555	1.01353	0.997057	-0.446271	0.141852	-0.616203	0.745332	-0.338496	0.258485	-0.460451	0.990213
1358	CPA2	-0.106203	0.731371	-0.131189	0.997057	0.412184	0.211512	0.521563	0.771137	-0.2761	0.395766	-0.344477	0.990213
1360	CPB1	0.586327	0.0579544	0.745478	0.997057	-0.0934121	0.785545	-0.112218	0.971312	-0.564813	0.0853235	-0.710866	0.990213
1361	CPB2	-0.027448	0.879073	-0.0580954	0.997057	-0.0922569	0.634243	-0.196454	0.940007	0.118949	0.531183	0.253337	0.990213
1363	CPE	0.213583	0.325255	0.378522	0.997057	-0.0138755	0.953086	-0.0242493	0.995499	-0.225038	0.32641	-0.398873	0.990213
1368	CPM	-0.117925	0.674166	-0.160742	0.997057	0.110176	0.71585	0.150194	0.958022	0.0261076	0.929867	0.0354955	0.990456
1371	CPOX	0.0827735	0.713088	0.140536	0.997057	-0.372309	0.117967	-0.657364	0.721179	0.264068	0.262322	0.456684	0.990213
1378	CR1	0.00133243	0.996092	0.00187003	0.998865	-0.209266	0.473861	-0.296431	0.904963	0.198854	0.487119	0.281336	0.990213
1380	CR2	0.226488	0.240571	0.453083	0.997057	-0.128378	0.540174	-0.253243	0.923038	-0.129819	0.527452	-0.255658	0.990213
1386	ATF2	-0.152047	0.780292	-0.106558	0.997057	0.528806	0.366072	0.375022	0.854851	-0.336594	0.557924	-0.23695	0.990213
1392	CRH	0.841064	0.0293821	0.864669	0.997057	-0.432889	0.313447	-0.41892	0.819093	-0.524058	0.210266	-0.511735	0.990213
1393	CRHBP	0.0869563	0.744377	0.124589	0.997057	-0.136041	0.63592	-0.195479	0.940007	0.0332105	0.906208	0.0475203	0.990456
1394	CRHR1	-0.675674	0.24095	-0.45271	0.997057	0.260864	0.678015	0.17136	0.953316	0.504199	0.410038	0.334066	0.990213
1397	CRIP2	-0.0852384	0.756513	-0.118466	0.997057	0.0723042	0.807417	0.100518	0.976186	0.0258912	0.928993	0.035939	0.990456
1399	CRKL	-0.176684	0.590711	-0.205802	0.997057	0.50221	0.150679	0.60241	0.747158	-0.283641	0.412204	-0.332506	0.990213
1406	CRX	0.444739	0.399341	0.32362	0.997057	-0.873437	0.120133	-0.653364	0.721179	0.33993	0.543028	0.246026	0.990213
1414	CRYBB1	-0.471125	0.0254954	-0.888504	0.997057	0.512779	0.0239551	0.970477	0.692356	0.0347871	0.880716	0.0605274	0.990213
1415	CRYBB2	0.122577	0.616463	0.191608	0.997057	-0.0621173	0.814192	-0.0969114	0.976365	-0.0773071	0.765162	-0.120549	0.990213
1421	CRYGD	0.515179	0.208985	0.485849	0.997057	-0.580737	0.189018	-0.549047	0.764832	-0.0188842	0.965662	-0.0173611	0.996599
1428	CRYM	-0.577876	0.168669	-0.533685	0.997057	-0.0221021	0.961697	-0.0197944	0.995499	0.66597	0.131934	0.618894	0.990213
1435	CSF1	-0.0334783	0.870683	-0.0621622	0.997057	-0.111403	0.614479	-0.208032	0.935375	0.144007	0.505862	0.269263	0.990213
1436	CSF1R	0.0749874	0.67038	0.162731	0.997057	-0.0938028	0.620706	-0.204367	0.93616	0.00612882	0.973761	0.0132644	0.997556
1437	CSF2	0.171355	0.665857	0.165115	0.997057	-0.010546	0.980387	-0.0101327	0.998062	-0.181106	0.665632	-0.17454	0.990213
1438	CSF2RA	0.317736	0.327603	0.376661	0.997057	-0.0903929	0.797781	-0.105661	0.975141	-0.268001	0.435626	-0.31595	0.990213
1439	CSF2RB	0.367443	0.224407	0.469419	0.997057	-0.764241	0.0152655	-1.04965	0.692356	0.321641	0.315814	0.407847	0.990213
1440	CSF3	-0.272886	0.393419	-0.327751	0.997057	0.0664895	0.848038	0.0790039	0.979633	0.24084	0.476534	0.288271	0.990213
1441	CSF3R	-0.00289409	0.991068	-0.00427396	0.997472	-0.157177	0.571916	-0.233575	0.930532	0.153702	0.572468	0.228206	0.990213
1442	CSH1	0.136755	0.795481	0.0990091	0.997057	-0.0624957	0.912686	-0.0451988	0.984148	-0.0927653	0.867827	-0.0671281	0.990213
1453	CSNK1D	-0.177908	0.65882	-0.168836	0.997057	-0.678654	0.111814	-0.669067	0.721179	0.848223	0.0394714	0.859821	0.990213
1457	CSNK2A1	0.216004	0.490272	0.264396	0.997057	0.0696288	0.837284	0.0846752	0.979064	-0.307683	0.350596	-0.379106	0.990213
1462	VCAN	0.330469	0.162806	0.541367	0.997057	-0.110533	0.669513	-0.176179	0.948779	-0.262928	0.296408	-0.424837	0.990213
1463	NCAN	0.241339	0.410083	0.316222	0.997057	0.0110883	0.972169	0.0143797	0.998062	-0.279908	0.365122	-0.367668	0.990213
1464	CSPG4	-0.0593363	0.783694	-0.104864	0.997057	0.11588	0.618387	0.205729	0.935375	-0.0447285	0.844708	-0.0790163	0.990213
1471	CST3	0.112863	0.480872	0.270199	0.997057	-0.345935	0.0383795	-0.884092	0.708716	0.205244	0.221058	0.499549	0.990213
1473	CST5	0.286545	0.44459	0.293241	0.997057	-0.255326	0.528611	-0.260556	0.917128	-0.0752993	0.84981	-0.0763869	0.990213
1474	CST6	0.566767	0.0722516	0.704625	0.997057	-0.349643	0.31274	-0.419543	0.819093	-0.297686	0.380839	-0.355623	0.990213
1476	CSTB	0.103682	0.627334	0.185699	0.997057	0.118151	0.607617	0.212092	0.934667	-0.228802	0.307205	-0.415292	0.990213
1486	CTBS	0.0635158	0.774196	0.1096	0.997057	-0.250772	0.289222	-0.440839	0.807938	0.169203	0.467667	0.294148	0.990213
1489	CTF1	0.124702	0.716514	0.138778	0.997057	0.179598	0.627677	0.200282	0.938066	-0.311084	0.388707	-0.349714	0.990213
1490	CCN2	-0.204487	0.501973	-0.257257	0.997057	0.460737	0.155625	0.594962	0.747158	-0.212913	0.508085	-0.267847	0.990213
1493	CTLA4	-0.90217	0.0952449	-0.651582	0.997057	0.526832	0.374629	0.36829	0.858636	0.502306	0.386946	0.35103	0.990213
1495	CTNNA1	-0.0455792	0.917147	-0.0397185	0.997057	0.982672	0.0310359	0.923519	0.70007	-0.889901	0.0471476	-0.826752	0.990213
1504	CTRB1	0.498565	0.054033	0.758213	0.997057	-0.428114	0.12937	-0.636942	0.724069	-0.146459	0.60222	-0.210655	0.990213
1506	CTRL	-0.293573	0.455279	-0.286341	0.997057	0.550688	0.190287	0.547431	0.764832	-0.199624	0.631634	-0.193702	0.990213
1508	CTSB	0.00288934	0.991406	0.00411227	0.997472	0.123898	0.668008	0.177036	0.948512	-0.121838	0.66667	-0.173962	0.990213
1509	CTSD	0.0897892	0.620921	0.189179	0.997057	-0.186927	0.336286	-0.399303	0.840214	0.0787652	0.681414	0.165785	0.990213
1510	CTSE	-0.118512	0.686242	-0.154425	0.997057	0.491164	0.113763	0.665303	0.721179	-0.337977	0.271284	-0.448036	0.990213
1512	CTSH	0.0966744	0.806213	0.0937001	0.997057	-0.0810412	0.848939	-0.0785295	0.979633	-0.0302875	0.942016	-0.0293342	0.991252
1514	CTSL	0.0309919	0.877511	0.0588521	0.997057	-0.335526	0.114066	-0.664723	0.721179	0.286633	0.170633	0.561075	0.990213
1515	CTSV	0.223615	0.298474	0.400438	0.997057	-0.118995	0.610082	-0.210631	0.934667	-0.135596	0.552885	-0.240006	0.990213
1519	CTSO	-0.348979	0.179476	-0.52006	0.997057	0.435503	0.118472	0.656425	0.721179	-0.0275263	0.921292	-0.0398496	0.990456
1520	CTSS	-0.0506129	0.751988	-0.120745	0.997057	-0.209539	0.218582	-0.513386	0.774425	0.257077	0.121507	0.636801	0.990213
1522	CTSZ	-0.25087	0.316587	-0.385475	0.997057	-0.108609	0.689659	-0.164798	0.956775	0.383905	0.143034	0.601053	0.990213
1525	CXADR	0.444195	0.172263	0.52908	0.997057	-0.593389	0.0883875	-0.719199	0.721179	0.0724345	0.835492	0.0837747	0.990213
1528	CYB5A	-0.0624318	0.886107	-0.0546909	0.997057	0.250252	0.594065	0.220173	0.934226	-0.169916	0.711797	-0.149153	0.990213
1591	CYP24A1	-0.134329	0.721711	-0.136117	0.997057	-0.219715	0.588879	-0.223289	0.932193	0.360232	0.363066	0.369268	0.990213
1601	DAB2	0.0225927	0.953087	0.0224604	0.997057	0.63567	0.117779	0.657714	0.721179	-0.633768	0.110707	-0.656731	0.990213
1604	CD55	0.125087	0.461219	0.282549	0.997057	-0.228761	0.206644	-0.527314	0.771137	0.0794282	0.658642	0.178445	0.990213
1605	DAG1	-0.0469371	0.801217	-0.0961692	0.997057	0.13905	0.487056	0.287582	0.905373	-0.0807457	0.68146	-0.165759	0.990213
1606	DGKA	0.368231	0.150059	0.558854	0.997057	-0.771703	0.0032046	-1.30572	0.65946	0.327905	0.227209	0.492802	0.990213
1615	DARS1	-0.29657	0.435816	-0.298978	0.997057	0.394581	0.33552	0.399946	0.840214	-0.0468297	0.907694	-0.0467638	0.990456
1621	DBH	1.01464	0.0416754	0.804476	0.997057	-0.850292	0.118945	-0.655549	0.721179	-0.318142	0.557593	-0.23715	0.990213
1622	DBI	-0.187166	0.303506	-0.396219	0.997057	0.367528	0.0553158	0.814012	0.714456	-0.143007	0.458478	-0.300308	0.990213
1627	DBN1	-0.188458	0.277612	-0.418483	0.997057	0.365253	0.0455358	0.851685	0.709568	-0.139387	0.449272	-0.306552	0.990213
1630	DCC	0.241783	0.127583	0.592833	0.997057	-0.0836254	0.630044	-0.1989	0.938066	-0.18973	0.261636	-0.457354	0.990213
1634	DCN	-0.0883967	0.75438	-0.11954	0.997057	0.141861	0.641287	0.192367	0.940007	-0.0371744	0.900922	-0.0502131	0.990456
1635	DCTD	-0.0644465	0.83579	-0.079162	0.997057	-0.0554694	0.868688	-0.0681566	0.983762	0.125015	0.703179	0.153842	0.990213
1636	ACE	-0.175052	0.504614	-0.255659	0.997057	-0.0731278	0.796676	-0.106252	0.975141	0.265337	0.336368	0.390619	0.990213
1639	DCTN1	0.0906824	0.749365	0.122068	0.997057	0.269607	0.375948	0.367261	0.859057	-0.359294	0.225556	-0.494601	0.990213
1644	DDC	0.0702099	0.856863	0.0688781	0.997057	-0.388987	0.351285	-0.386905	0.844555	0.294054	0.472711	0.290797	0.990213
1652	DDT	0.0839686	0.727024	0.133403	0.997057	-0.163469	0.527562	-0.261224	0.917128	0.062802	0.804837	0.0996957	0.990213
1653	DDX1	-0.285645	0.411123	-0.315513	0.997057	0.150251	0.689958	0.164631	0.956775	0.174889	0.634979	0.191798	0.990213
1666	DECR1	-0.0355401	0.888443	-0.0535617	0.997057	0.286698	0.289705	0.44039	0.807938	-0.234813	0.377245	-0.358348	0.990213
1667	DEFA1	-0.0362852	0.903712	-0.04619	0.997057	-0.392106	0.220039	-0.511726	0.774919	0.415871	0.182971	0.544841	0.990213
1673	DEFB4A	-0.0799834	0.89912	-0.0484048	0.997057	0.270497	0.691017	0.164036	0.956775	-0.169712	0.798887	-0.102804	0.990213
1675	CFD	0.108982	0.588415	0.207082	0.997057	-0.410935	0.0513866	-0.828384	0.709568	0.271803	0.196269	0.52827	0.990213
1676	DFFA	-0.071373	0.775681	-0.108859	0.997057	-0.00698876	0.979371	-0.0106578	0.998062	0.0863308	0.744106	0.131751	0.990213
1678	TIMM8A	0.256248	0.0531562	0.761171	0.997057	-0.163846	0.259062	-0.470026	0.803093	-0.129071	0.367682	-0.365683	0.990213
1690	COCH	0.127309	0.525715	0.243051	0.997057	-0.0760054	0.725704	-0.144751	0.958657	-0.0692913	0.744241	-0.131679	0.990213
1723	DHODH	-0.562932	0.313582	-0.387915	0.997057	0.638847	0.289131	0.440924	0.807938	0.0165378	0.977821	0.0112113	0.997739
1725	DHPS	0.13767	0.701014	0.146757	0.997057	-0.712923	0.0582074	-0.803994	0.714456	0.528899	0.156226	0.581243	0.990213
1742	DLG4	-0.297777	0.373575	-0.341892	0.997057	0.0248436	0.945507	0.0281728	0.994558	0.308484	0.382898	0.35407	0.990213
1756	DMD	-0.196037	0.184995	-0.513348	0.997057	0.0634317	0.693724	0.162518	0.956775	0.158018	0.314574	0.40891	0.990213
1758	DMP1	0.372186	0.491013	0.26394	0.997057	-0.68318	0.238199	-0.491692	0.781862	0.238745	0.676485	0.16851	0.990213
1759	DNM1	0.357146	0.440961	0.295605	0.997057	0.0855488	0.864871	0.0701574	0.982379	-0.480414	0.324915	-0.400127	0.990213
1778	DYNC1H1	0.329806	0.35736	0.353814	0.997057	-0.702907	0.0634533	-0.786878	0.721179	0.304919	0.421165	0.326105	0.990213
1787	TRDMT1	-0.761932	0.0192701	-0.934631	0.997057	0.812616	0.0208689	0.995032	0.692356	0.0722293	0.840633	0.0811191	0.990213
1796	DOK1	-0.22773	0.420903	-0.308893	0.997057	0.705454	0.0160075	1.04144	0.692356	-0.421258	0.153991	-0.584503	0.990213
1797	DXO	0.120288	0.567355	0.218936	0.997057	0.158242	0.484452	0.289317	0.904963	-0.285713	0.193375	-0.531801	0.990213
1800	DPEP1	0.605911	0.114294	0.615287	0.997057	-0.576593	0.165811	-0.580197	0.747575	-0.124092	0.76393	-0.121202	0.990213
1803	DPP4	-0.232161	0.2097	-0.485067	0.997057	0.0892654	0.657845	0.182835	0.944924	0.173594	0.377545	0.358121	0.990213
1804	DPP6	0.0667021	0.7611	0.11616	0.997057	0.198272	0.399371	0.349363	0.866623	-0.264244	0.249342	-0.469596	0.990213
1805	DPT	0.103179	0.710336	0.141951	0.997057	-0.315919	0.287889	-0.442082	0.807938	0.187315	0.522279	0.258889	0.990213
1819	DRG2	-0.0941415	0.668926	-0.163497	0.997057	0.252144	0.284169	0.445572	0.807938	-0.136344	0.557077	-0.237463	0.990213
1820	ARID3A	0.16639	0.370782	0.343921	0.997057	-0.0895031	0.656411	-0.183657	0.944144	-0.0999768	0.612179	-0.204874	0.990213
1824	DSC2	-0.0652679	0.747647	-0.122936	0.997057	-0.111731	0.608731	-0.211431	0.934667	0.179794	0.399014	0.342087	0.990213
1826	DSCAM	0.300043	0.317682	0.384589	0.997057	-0.439525	0.171859	-0.571765	0.755919	0.0859824	0.787858	0.108582	0.990213
1829	DSG2	0.0908413	0.698258	0.148183	0.997057	-0.196223	0.435603	-0.322933	0.886614	0.0864904	0.726781	0.141049	0.990213
1830	DSG3	0.0934582	0.68141	0.156947	0.997057	0.197121	0.419994	0.334146	0.877392	-0.292997	0.217915	-0.503051	0.990213
1838	DTNB	-0.215454	0.285824	-0.411269	0.997057	0.0952088	0.664	0.179318	0.945617	0.149261	0.486158	0.281962	0.990213
1839	HBEGF	-0.0533174	0.86073	-0.0669966	0.997057	-0.24398	0.454883	-0.309413	0.902676	0.293067	0.358013	0.373227	0.990213
1841	DTYMK	-0.24673	0.354679	-0.355819	0.997057	0.285336	0.320494	0.412766	0.826627	0.00214222	0.993971	0.0030472	0.999251
1845	DUSP3	-0.28542	0.523891	-0.24413	0.997057	0.656105	0.169605	0.574879	0.751696	-0.309642	0.512595	-0.264986	0.990213
1854	DUT	0.256059	0.328662	0.375824	0.997057	-0.326008	0.247397	-0.481976	0.794648	0.0263848	0.924654	0.0381418	0.990456
1889	ECE1	0.037967	0.858803	0.0679339	0.997057	-0.0341585	0.881942	-0.0612207	0.984148	-0.00966307	0.965812	-0.0172852	0.996599
1890	TYMP	-0.419412	0.228731	-0.464965	0.997057	0.694154	0.0605329	0.796248	0.714456	-0.196555	0.596776	-0.213835	0.990213
1892	ECHS1	0.28381	0.425697	0.305682	0.997057	-0.618058	0.102265	-0.688329	0.721179	0.275014	0.465238	0.29577	0.990213
1893	ECM1	-0.0607039	0.751696	-0.120892	0.997057	-0.194996	0.342199	-0.394372	0.841911	0.254414	0.203667	0.519422	0.990213
1906	EDN1	-0.0287269	0.902395	-0.0468249	0.997057	-0.091244	0.717612	-0.149219	0.958022	0.119407	0.628722	0.195365	0.990213
1910	EDNRB	-0.0671324	0.815105	-0.0893154	0.997057	-0.407518	0.182064	-0.558052	0.756532	0.465045	0.117868	0.643347	0.990213
1936	EEF1D	-0.284144	0.324975	-0.378744	0.997057	0.350332	0.259461	0.469625	0.803093	-0.0183334	0.952425	-0.0240608	0.99186
1945	EFNA4	0.0114469	0.944768	0.0264495	0.997057	-0.193555	0.27158	-0.457631	0.807938	0.172527	0.318911	0.405203	0.990213
1948	EFNB2	0.232291	0.557828	0.22437	0.997057	-0.836094	0.0440563	-0.857995	0.709568	0.541236	0.191103	0.534601	0.990213
1950	EGF	-0.131988	0.692718	-0.151056	0.997057	0.361824	0.312052	0.42015	0.819093	-0.199115	0.571936	-0.228524	0.990213
1952	CELSR2	0.39764	0.132165	0.585533	0.997057	-0.215811	0.454941	-0.309373	0.902676	-0.237093	0.401281	-0.340426	0.990213
1955	MEGF9	0.19639	0.276682	0.41931	0.997057	-0.182949	0.347804	-0.38975	0.842782	-0.0439918	0.819164	-0.0922359	0.990213
1956	EGFR	0.0885241	0.573733	0.215323	0.997057	-0.0971425	0.565949	-0.237229	0.929553	-0.00577858	0.972332	-0.0139873	0.997556
1964	EIF1AX	-0.197482	0.607445	-0.196546	0.997057	0.0895149	0.829496	0.0887925	0.978615	0.134659	0.74045	0.133707	0.990213
1969	EPHA2	-0.0733258	0.733783	-0.129962	0.997057	-0.252445	0.27304	-0.456212	0.807938	0.323496	0.148865	0.592124	0.990213
1975	EIF4B	0.00418848	0.989016	0.00525559	0.997472	0.0201251	0.951114	0.0252696	0.995499	-0.0239404	0.940608	-0.0300476	0.991252
1977	EIF4E	-0.213857	0.601124	-0.200028	0.997057	0.432547	0.324582	0.409238	0.831342	-0.175471	0.684903	-0.163861	0.990213
1978	EIF4EBP1	0.148964	0.696444	0.149123	0.997057	-0.69137	0.0862002	-0.724432	0.721179	0.495664	0.213846	0.507641	0.990213
1981	EIF4G1	-0.331107	0.362245	-0.350185	0.997057	0.628141	0.104158	0.684395	0.721179	-0.231891	0.547264	-0.243432	0.990213
1983	EIF5	-0.0989453	0.770644	-0.111376	0.997057	0.126448	0.72985	0.142469	0.958657	-0.0106489	0.976316	-0.0119724	0.997739
1984	EIF5A	0.984381	0.000846213	1.39823	0.609485	-1.04266	0.00109888	-1.47041	0.572159	-0.100215	0.768157	-0.118964	0.990213
1992	SERPINB1	-0.177424	0.401599	-0.322054	0.997057	0.153551	0.501434	0.278092	0.909935	0.0509732	0.820451	0.0915679	0.990213
1996	ELAVL4	-0.630045	0.16171	-0.542826	0.997057	0.549578	0.260896	0.468184	0.803093	0.176885	0.713981	0.147968	0.990213
2006	ELN	-0.0116271	0.970988	-0.0138847	0.997057	0.188316	0.584234	0.226091	0.931564	-0.16731	0.619539	-0.200629	0.990213
2015	ADGRE1	-0.100597	0.790967	-0.101248	0.997057	-0.0613855	0.880933	-0.061748	0.984148	0.171016	0.669357	0.172466	0.990213
2022	ENG	0.0268265	0.84761	0.0733865	0.997057	-0.134661	0.366178	-0.374939	0.854851	0.0989835	0.500487	0.2727	0.990213
2023	ENO1	0.263549	0.402423	0.321485	0.997057	0.174808	0.608049	0.211836	0.934667	-0.461427	0.16082	-0.574658	0.990213
2026	ENO2	-0.0592499	0.858453	-0.0681041	0.997057	0.521075	0.139125	0.620604	0.738381	-0.432738	0.211781	-0.509996	0.990213
2027	ENO3	0.0467725	0.918557	0.0390401	0.997057	-0.00859235	0.98612	-0.00717052	0.998062	-0.0439643	0.927493	-0.0367006	0.990456
2028	ENPEP	-0.308478	0.507866	-0.253698	0.997057	0.325883	0.517103	0.26792	0.911177	0.0322248	0.947965	0.0263199	0.991252
2029	ENSA	0.13548	0.706607	0.143871	0.997057	0.0568939	0.883672	0.0603169	0.984148	-0.20564	0.588066	-0.218951	0.990213
2041	EPHA1	0.179402	0.380038	0.337235	0.997057	-0.5071	0.0165497	-1.03567	0.692356	0.28529	0.182669	0.545228	0.990213
2043	EPHA4	0.110183	0.539442	0.234994	0.997057	-0.0523844	0.786917	-0.111481	0.97166	-0.0727953	0.701586	-0.154712	0.990213
2050	EPHB4	-0.134738	0.523057	-0.244624	0.997057	-0.0823099	0.717934	-0.149041	0.958022	0.229145	0.301163	0.420604	0.990213
2051	EPHB6	0.0900196	0.631325	0.183541	0.997057	-0.14478	0.472563	-0.297309	0.904531	0.0381583	0.847506	0.0775741	0.990213
2056	EPO	-1.04549	0.0168369	-0.956481	0.997057	0.936162	0.0508416	0.830453	0.709568	0.270351	0.575187	0.226584	0.990213
2064	ERBB2	0.0245137	0.894716	0.0505306	0.997057	-0.112404	0.572132	-0.233443	0.930532	0.0802566	0.681243	0.16588	0.990213
2065	ERBB3	0.135013	0.350883	0.358675	0.997057	-0.0742745	0.634778	-0.196143	0.940007	-0.0795446	0.604518	-0.209317	0.990213
2066	ERBB4	0.171013	0.244069	0.449656	0.997057	-0.0827341	0.603304	-0.214654	0.934667	-0.111616	0.474597	-0.28955	0.990213
2067	ERCC1	0.145798	0.821174	0.0863297	0.997057	0.485072	0.484638	0.289193	0.904963	-0.627068	0.354172	-0.376261	0.990213
2069	EREG	-0.0475708	0.83831	-0.0779291	0.997057	-0.0552165	0.826095	-0.0905934	0.977487	0.105942	0.666615	0.173992	0.990213
2081	ERN1	0.0959028	0.698542	0.148036	0.997057	0.174815	0.511701	0.271408	0.910953	-0.27437	0.290329	-0.430318	0.990213
2099	ESR1	0.442837	0.562909	0.221466	0.997057	-0.650324	0.430401	-0.326642	0.883437	0.128456	0.87407	0.0639284	0.990213
2124	EVI2B	-0.163863	0.708331	-0.142983	0.997057	0.684063	0.141424	0.616889	0.745332	-0.472043	0.30395	-0.418144	0.990213
2125	EVPL	0.807853	0.0116739	1.01462	0.997057	-0.471151	0.189029	-0.549033	0.764832	-0.45037	0.199833	-0.523976	0.990213
2134	EXTL1	-0.221508	0.438469	-0.297236	0.997057	0.128847	0.677183	0.17183	0.953316	0.123814	0.682826	0.165006	0.990213
2147	F2	0.140722	0.456542	0.285532	0.997057	-0.0402826	0.843774	-0.0812504	0.979064	-0.118458	0.553527	-0.239616	0.990213
2149	F2R	-0.177805	0.522409	-0.245008	0.997057	0.0484042	0.872156	0.0663401	0.984148	0.152061	0.604911	0.209089	0.990213
2152	F3	0.142541	0.558427	0.224027	0.997057	-0.158623	0.545809	-0.249709	0.926458	-0.00719366	0.977754	-0.0112455	0.997739
2155	F7	0.18305	0.285809	0.411282	0.997057	0.00925964	0.96036	0.0204858	0.995499	-0.213117	0.238363	-0.480908	0.990213
2158	F9	0.0743764	0.650879	0.173055	0.997057	-0.101326	0.566247	-0.237046	0.929553	0.0140128	0.935757	0.0325074	0.991252
2159	F10	0.0847829	0.657342	0.169619	0.997057	0.0153328	0.940718	0.0306529	0.994207	-0.109282	0.58794	-0.219026	0.990213
2160	F11	0.157892	0.487451	0.266131	0.997057	-0.196774	0.421489	-0.333061	0.877392	0.0122006	0.959639	0.0204087	0.993432
2161	F12	0.576607	0.0651419	0.723969	0.997057	-0.334313	0.331285	-0.403519	0.835754	-0.323341	0.337128	-0.389996	0.990213
2165	F13B	0.0498823	0.806541	0.0935379	0.997057	-0.108218	0.621414	-0.203951	0.93616	0.0479419	0.823658	0.0899032	0.990213
2167	FABP4	0.265467	0.476782	0.272745	0.997057	-0.517012	0.194955	-0.541559	0.764832	0.198745	0.61475	0.203388	0.990213
2168	FABP1	0.408799	0.380175	0.337137	0.997057	-0.973557	0.0470459	-0.845429	0.709568	0.475884	0.332754	0.393595	0.990213
2169	FABP2	0.0234872	0.951728	0.0231122	0.997057	-0.973465	0.0147686	-1.05535	0.692356	0.905737	0.0210638	0.971901	0.990213
2170	FABP3	-0.214491	0.492983	-0.262733	0.997057	-0.445489	0.182296	-0.557747	0.756532	0.665825	0.0376729	0.868391	0.990213
2171	FABP5	-0.0422099	0.838228	-0.0779694	0.997057	-0.00707961	0.974656	-0.0130944	0.998062	0.0538768	0.805074	0.099572	0.990213
2172	FABP6	0.0643285	0.883775	0.055819	0.997057	-0.708594	0.128644	-0.638197	0.724069	0.606592	0.185631	0.541454	0.990213
2180	ACSL1	0.00577654	0.98708	0.00618233	0.997057	-0.0369405	0.923554	-0.0395534	0.988301	0.0289193	0.938811	0.0309588	0.991252
2191	FAP	-0.186595	0.389557	-0.330467	0.997057	0.238458	0.306415	0.425157	0.819093	-0.0200791	0.930554	-0.0351467	0.990456
2193	FARSA	-0.717592	0.0209088	-0.9213	0.997057	0.283724	0.414982	0.3378	0.87523	0.529087	0.114998	0.648628	0.990213
2199	FBLN2	0.132688	0.570602	0.217094	0.997057	-0.208427	0.4072	-0.34353	0.873565	0.0514793	0.835323	0.0838621	0.990213
2201	FBN2	0.553975	0.243836	0.449884	0.997057	0.191292	0.712085	0.152281	0.958022	-0.801275	0.106935	-0.664071	0.990213
2202	EFEMP1	-0.0678458	0.760603	-0.11641	0.997057	-0.252617	0.288503	-0.441509	0.807938	0.317547	0.170696	0.56099	0.990213
2203	FBP1	-0.837271	0.0599135	-0.739396	0.997057	0.917399	0.0559779	0.811678	0.714456	0.0559813	0.90784	0.0466895	0.990456
2204	FCAR	-0.0159211	0.966076	-0.0162371	0.997057	0.102754	0.79916	0.104924	0.975584	-0.0806059	0.8384	-0.0822723	0.990213
2205	FCER1A	0.0790861	0.731708	0.131017	0.997057	-0.0295208	0.90558	-0.0488949	0.984148	-0.0599849	0.805594	-0.0993007	0.990213
2208	FCER2	0.175277	0.531192	0.239823	0.997057	-0.409502	0.169839	-0.574555	0.751696	0.196457	0.506167	0.269069	0.990213
2212	FCGR2A	0.380664	0.336394	0.369771	0.997057	-0.396391	0.354	-0.384699	0.848481	-0.0452717	0.914434	-0.0433353	0.990456
2213	FCGR2B	0.175593	0.70965	0.142304	0.997057	-0.513712	0.309506	-0.422403	0.819093	0.295869	0.551816	0.240656	0.990213
2215	FCGR3B	-0.313535	0.142371	-0.569984	0.997057	-0.0333045	0.886992	-0.0585831	0.984148	0.381736	0.0888787	0.702529	0.990213
2219	FCN1	-0.0210761	0.945546	-0.0260766	0.997057	-0.389576	0.23663	-0.493377	0.781862	0.396478	0.218101	0.502843	0.990213
2220	FCN2	0.275295	0.337972	0.368547	0.997057	-0.279508	0.367588	-0.373822	0.854851	-0.0395963	0.896932	-0.0522468	0.990456
2230	FDX1	0.264929	0.587009	0.207866	0.997057	-0.953615	0.0632267	-0.787591	0.721179	0.617327	0.226358	0.493727	0.990213
2237	FEN1	0.195151	0.475923	0.273282	0.997057	-0.173104	0.558255	-0.24197	0.926458	-0.0520352	0.857716	-0.072319	0.990213
2242	FES	0.121125	0.649326	0.173883	0.997057	-0.386109	0.173214	-0.569909	0.756103	0.234486	0.402696	0.339393	0.990213
2243	FGA	0.141048	0.525259	0.24332	0.997057	-0.124816	0.602377	-0.215206	0.934667	-0.0378929	0.872015	-0.0649814	0.990213
2247	FGF2	0.0988857	0.755919	0.118765	0.997057	0.230548	0.500575	0.278655	0.909935	-0.331055	0.320965	-0.403459	0.990213
2250	FGF5	0.0291053	0.921248	0.0377457	0.997057	0.109494	0.730063	0.142352	0.958657	-0.137301	0.65831	-0.178631	0.990213
2251	FGF6	-0.0962945	0.773499	-0.109948	0.997057	-0.316038	0.37874	-0.36509	0.859512	0.410007	0.240998	0.478158	0.990213
2252	FGF7	0.556615	0.279116	0.417151	0.997057	-0.714988	0.196082	-0.540158	0.764832	0.0634051	0.907939	0.0466391	0.990456
2254	FGF9	-0.4469	0.251999	-0.442017	0.997057	0.224089	0.597728	0.21798	0.934667	0.284133	0.493424	0.277246	0.990213
2257	FGF12	0.072973	0.822755	0.0855528	0.997057	-0.24348	0.487015	-0.287609	0.905373	0.15167	0.658963	0.178265	0.990213
2262	GPC5	0.617767	0.0708683	0.708256	0.997057	-0.161516	0.669501	-0.176187	0.948779	-0.534695	0.142334	-0.602144	0.990213
2263	FGFR2	0.331451	0.0277386	0.874377	0.997057	-0.106599	0.525359	-0.262629	0.915844	-0.26779	0.0977607	-0.682867	0.990213
2264	FGFR4	-0.0449173	0.912108	-0.0421444	0.997057	0.358126	0.412414	0.339684	0.874735	-0.292731	0.494201	-0.276745	0.990213
2267	FGL1	-0.392906	0.189956	-0.507445	0.997057	0.161025	0.622759	0.203162	0.936477	0.284259	0.372838	0.361714	0.990213
2268	FGR	0.094883	0.680147	0.157608	0.997057	-0.119908	0.628711	-0.199678	0.938066	0.00892042	0.970765	0.0147798	0.997556
2271	FH	0.89325	0.235101	0.458518	0.997057	-0.777425	0.340612	-0.39569	0.841911	-0.252449	0.753256	-0.126871	0.990213
2272	FHIT	0.199259	0.594363	0.203771	0.997057	0.147603	0.715097	0.150611	0.958022	-0.363647	0.355246	-0.375411	0.990213
2277	VEGFD	-0.0271284	0.929394	-0.0338299	0.997057	0.130892	0.691576	0.163723	0.956775	-0.0950384	0.76868	-0.118688	0.990213
2281	FKBP1B	-0.267219	0.52991	-0.240577	0.997057	0.823366	0.0662857	0.77814	0.721179	-0.490077	0.272225	-0.44714	0.990213
2288	FKBP4	0.0347082	0.873446	0.0608222	0.997057	-0.0917463	0.695746	-0.161386	0.956775	0.0491048	0.831005	0.0860963	0.990213
2289	FKBP5	-0.280628	0.383376	-0.334849	0.997057	0.392615	0.256364	0.472755	0.799334	-0.0627358	0.854465	-0.0739907	0.990213
2308	FOXO1	0.0342077	0.9032	0.0464368	0.997057	0.151335	0.61726	0.206393	0.935375	-0.183051	0.536535	-0.250023	0.990213
2309	FOXO3	-0.185285	0.711329	-0.14144	0.997057	0.112722	0.83495	0.085908	0.979064	0.0988325	0.851859	0.0753318	0.990213
2321	FLT1	0.0699929	0.642422	0.177573	0.997057	-0.059655	0.712991	-0.151779	0.958022	-0.0209895	0.895271	-0.0530935	0.990456
2322	FLT3	0.251595	0.346538	0.36197	0.997057	-0.446816	0.116453	-0.660195	0.721179	0.147022	0.604298	0.209446	0.990213
2323	FLT3LG	-0.100535	0.608009	-0.196236	0.997057	-0.0131538	0.950429	-0.0256243	0.995499	0.124773	0.546338	0.243998	0.990213
2324	FLT4	0.517106	0.0377069	0.821938	0.997057	-0.391142	0.152358	-0.59986	0.747158	-0.202543	0.45463	-0.302909	0.990213
2332	FMR1	0.333872	0.519682	0.246627	0.997057	-0.664726	0.231296	-0.499168	0.781862	0.26383	0.630519	0.194339	0.990213
2335	FN1	0.436332	0.0675099	0.717332	0.997057	-0.472579	0.0662214	-0.778335	0.721179	-0.0344499	0.89415	-0.0536654	0.990456
2339	FNTA	0.0559976	0.813467	0.0901218	0.997057	-0.0285562	0.911168	-0.0459882	0.984148	-0.0351456	0.888517	-0.0565406	0.990456
2346	FOLH1	0.315405	0.497267	0.260117	0.997057	-0.500676	0.316124	-0.416571	0.820287	0.127383	0.795837	0.104399	0.990213
2348	FOLR1	0.133602	0.611973	0.194062	0.997057	0.114082	0.688205	0.165615	0.956775	-0.258293	0.350714	-0.379012	0.990213
2350	FOLR2	0.0629109	0.732481	0.130624	0.997057	-0.181354	0.357272	-0.382055	0.84894	0.103421	0.594159	0.215369	0.990213
2353	FOS	0.209661	0.712155	0.141016	0.997057	-0.722092	0.234407	-0.495779	0.781862	0.457347	0.444373	0.309906	0.990213
2354	FOSB	-0.26086	0.36877	-0.345389	0.997057	0.0986251	0.754156	0.129178	0.96251	0.196656	0.522513	0.258743	0.990213
2395	FXN	-0.047447	0.880041	-0.0576266	0.997057	0.12173	0.719484	0.148184	0.958657	-0.0635956	0.848095	-0.0772705	0.990213
2487	FRZB	0.327032	0.275933	0.419977	0.997057	-0.232356	0.475521	-0.29531	0.904963	-0.142466	0.655741	-0.180071	0.990213
2488	FSHB	0.168771	0.443352	0.294046	0.997057	-0.00234685	0.992147	-0.00405667	0.998062	-0.186073	0.423379	-0.324536	0.990213
2517	FUCA1	-0.301575	0.418078	-0.310795	0.997057	0.637339	0.107277	0.67804	0.721179	-0.273649	0.487223	-0.281269	0.990213
2520	GAST	1.04431	0.167006	0.535842	0.997057	-0.918124	0.263151	-0.465931	0.803093	-0.28631	0.72367	-0.142726	0.990213
2521	FUS	0.213893	0.386702	0.332486	0.997057	-0.359916	0.172894	-0.570346	0.756043	0.105898	0.686318	0.163082	0.990213
2523	FUT1	0.799595	0.138232	0.576178	0.997057	-1.11224	0.053182	-0.821701	0.714456	0.172588	0.76584	0.120191	0.990213
2525	FUT3	-0.137364	0.747321	-0.1231	0.997057	-0.275496	0.548652	-0.247933	0.926458	0.417021	0.351416	0.378452	0.990213
2530	FUT8	-0.0984463	0.739005	-0.12731	0.997057	0.290017	0.360114	0.379772	0.849072	-0.167798	0.590249	-0.217666	0.990213
2533	FYB1	-0.102033	0.75716	-0.11814	0.997057	0.698267	0.0428304	0.863367	0.709568	-0.554633	0.104258	-0.669413	0.990213
2557	GABRA4	0.252069	0.527757	0.241845	0.997057	-0.630651	0.137526	-0.623217	0.738381	0.322486	0.44365	0.310403	0.990213
2571	GAD1	0.276331	0.346012	0.362371	0.997057	0.0282003	0.929477	0.0364804	0.988541	-0.335336	0.277775	-0.441901	0.990213
2572	GAD2	0.528014	0.160863	0.54396	0.997057	-1.01754	0.00929616	-1.13368	0.692356	0.384963	0.33716	0.38997	0.990213
2590	GALNT2	-0.0252933	0.890438	-0.052597	0.997057	0.0260013	0.895374	0.0542106	0.984148	0.00333068	0.986298	0.00692558	0.999251
2591	GALNT3	-0.425528	0.120524	-0.604508	0.997057	0.195477	0.515285	0.269092	0.910953	0.287677	0.325958	0.399252	0.990213
2593	GAMT	0.0234595	0.924688	0.0360918	0.997057	0.0169205	0.949586	0.0260609	0.995499	-0.0423756	0.871541	-0.0652243	0.990213
2597	GAPDH	-0.022457	0.953852	-0.0220939	0.997057	-0.16404	0.694986	-0.161811	0.956775	0.182101	0.656307	0.179754	0.990213
2618	GART	0.250201	0.384712	0.333898	0.997057	0.253912	0.413861	0.338622	0.874735	-0.522264	0.0800701	-0.723742	0.990213
2620	GAS2	-0.230525	0.500778	-0.257982	0.997057	0.798487	0.0249745	0.962997	0.692356	-0.507205	0.155476	-0.582333	0.990213
2621	GAS6	0.103945	0.570918	0.216915	0.997057	0.0968355	0.624152	0.202345	0.936553	-0.20869	0.277988	-0.441701	0.990213
2625	GATA3	0.341497	0.307762	0.392689	0.997057	-0.504732	0.159264	-0.5896	0.747158	0.102153	0.774394	0.115669	0.990213
2633	GBP1	0.334481	0.354857	0.355685	0.997057	-0.383518	0.325219	-0.408691	0.831342	-0.00606376	0.987417	-0.00636011	0.999251
2634	GBP2	-0.103571	0.800855	-0.0963483	0.997057	0.809568	0.0603396	0.796882	0.714456	-0.659471	0.121198	-0.63735	0.990213
2638	GC	0.383139	0.14749	0.562521	0.997057	-0.438895	0.123116	-0.64795	0.721179	-0.00734279	0.979384	-0.010421	0.997739
2641	GCG	0.266354	0.581201	0.211118	0.997057	0.190794	0.714762	0.150797	0.958022	-0.479862	0.34441	-0.384072	0.990213
2644	GCHFR	0.120905	0.613372	0.193297	0.997057	-0.241646	0.346476	-0.390841	0.842781	0.0964305	0.703031	0.153923	0.990213
2650	GCNT1	0.252179	0.425168	0.306036	0.997057	-0.229886	0.501117	-0.278299	0.909935	-0.0613069	0.855056	-0.0736871	0.990213
2658	GDF2	-0.0210579	0.937412	-0.0299794	0.997057	0.254597	0.375726	0.367434	0.859057	-0.220241	0.43454	-0.316705	0.990213
2660	MSTN	0.140581	0.665879	0.165103	0.997057	0.0609764	0.86238	0.0714644	0.981923	-0.21524	0.530632	-0.253679	0.990213
2668	GDNF	-0.0349508	0.905961	-0.0451056	0.997057	-0.281716	0.374441	-0.368437	0.858636	0.3087	0.319331	0.404846	0.990213
2670	GFAP	0.00360824	0.990056	0.00475804	0.997472	0.659045	0.0282755	0.940544	0.698011	-0.634962	0.0311043	-0.903157	0.990213
2671	GFER	-0.0335536	0.852322	-0.0710892	0.997057	0.0616653	0.750531	0.131151	0.96251	-0.0215951	0.909691	-0.0457474	0.990456
2674	GFRA1	0.22376	0.270098	0.42522	0.997057	0.101471	0.64523	0.190087	0.940007	-0.346822	0.101463	-0.675111	0.990213
2675	GFRA2	0.189042	0.301924	0.39754	0.997057	-0.109033	0.582651	-0.227048	0.931564	-0.106556	0.583994	-0.221355	0.990213
2676	GFRA3	-0.0123699	0.95115	-0.0233892	0.997057	0.0197639	0.927606	0.0374509	0.988541	-0.00511829	0.980851	-0.00967935	0.998105
2678	GGT1	-0.0696562	0.805661	-0.0939728	0.997057	0.103669	0.734169	0.140096	0.960103	-0.0215232	0.942644	-0.0290159	0.991252
2683	B4GALT1	0.0916663	0.691068	0.151913	0.997057	-0.16038	0.518054	-0.267308	0.911181	0.0512559	0.833504	0.0848029	0.990213
2687	GGT5	0.331427	0.155127	0.551766	0.997057	-0.275437	0.276379	-0.452988	0.807938	-0.106127	0.671087	-0.171505	0.990213
2688	GH1	-1.02167	0.147928	-0.561893	0.997057	-0.34537	0.655599	-0.184122	0.943918	1.47065	0.0452331	0.834526	0.990213
2689	GH2	-0.26008	0.74451	-0.124522	0.997057	0.129284	0.880849	0.0617921	0.984148	0.166435	0.843555	0.0796108	0.990213
2690	GHR	0.0223575	0.937751	0.0298166	0.997057	-0.261423	0.394516	-0.353017	0.865348	0.225326	0.454089	0.303275	0.990213
2692	GHRHR	0.330339	0.476472	0.272939	0.997057	0.115635	0.818097	0.0948359	0.976365	-0.479305	0.326217	-0.399035	0.990213
2694	CBLIF	-0.182769	0.636739	-0.180623	0.997057	0.201944	0.62877	0.199644	0.938066	0.0106082	0.979332	0.0104476	0.997739
2695	GIP	-0.0626167	0.827708	-0.0831217	0.997057	0.511329	0.0919633	0.710875	0.721179	-0.41965	0.160692	-0.57484	0.990213
2696	GIPR	-0.30052	0.709785	-0.142234	0.997057	0.780152	0.36843	0.373157	0.855092	-0.411549	0.629164	-0.195112	0.990213
2703	GJA8	0.210993	0.705428	0.144478	0.997057	-0.979045	0.0971082	-0.699365	0.721179	0.701855	0.228895	0.490976	0.990213
2717	GLA	0.116253	0.506012	0.254815	0.997057	-0.116337	0.536591	-0.2555	0.921836	-0.0183437	0.921124	-0.039935	0.990456
2720	GLB1	0.112326	0.649686	0.173691	0.997057	0.038457	0.885506	0.0593587	0.984148	-0.162154	0.534109	-0.251523	0.990213
2730	GCLM	-0.467604	0.250779	-0.443181	0.997057	-0.0513368	0.907996	-0.0476379	0.984148	0.570914	0.182682	0.545211	0.990213
2736	GLI2	0.00682767	0.969356	0.0146662	0.997057	-0.0235386	0.902078	-0.0507176	0.984148	0.0149161	0.936658	0.0320505	0.991252
2739	GLO1	0.185547	0.409026	0.316945	0.997057	-0.15788	0.515467	-0.268975	0.910953	-0.0558918	0.814765	-0.0945231	0.990213
2740	GLP1R	-0.0528506	0.881244	-0.0570441	0.997057	-0.0887671	0.816112	-0.0958905	0.976365	0.143953	0.699738	0.155721	0.990213
2745	GLRX	-0.0875539	0.80647	-0.093573	0.997057	-0.0674813	0.861154	-0.0721078	0.981923	0.162298	0.666892	0.173838	0.990213
2760	GM2A	-0.210857	0.383133	-0.335022	0.997057	-0.394586	0.125212	-0.644211	0.722464	0.613036	0.0120898	1.06595	0.988933
2766	GMPR	0.104893	0.745107	0.12422	0.997057	-0.0458177	0.895377	-0.0542086	0.984148	-0.0731788	0.830045	-0.0865933	0.990213
2778	GNAS	0.119439	0.76859	0.112404	0.997057	-0.263771	0.546323	-0.249388	0.926458	0.119248	0.780928	0.112226	0.990213
2792	GNGT1	0.239418	0.60823	0.196115	0.997057	0.336932	0.503391	0.276812	0.909935	-0.589711	0.227398	-0.492597	0.990213
2802	GOLGA3	0.190641	0.383822	0.334531	0.997057	0.0406544	0.863997	0.0706161	0.981923	-0.251643	0.274699	-0.444796	0.990213
2805	GOT1	-0.0474369	0.827253	-0.0833449	0.997057	0.111069	0.634943	0.196047	0.940007	-0.0533999	0.816058	-0.0938505	0.990213
2811	GP1BA	0.160444	0.420466	0.309187	0.997057	-0.0531818	0.80515	-0.101726	0.976068	-0.128114	0.543368	-0.245817	0.990213
2812	GP1BB	-0.566742	0.141856	-0.570748	0.997057	0.564104	0.176737	0.565133	0.756532	0.0923433	0.823709	0.0898766	0.990213
2813	GP2	-0.0848598	0.850129	-0.0721582	0.997057	0.42663	0.376005	0.367216	0.859057	-0.313744	0.506923	-0.268587	0.990213
2814	GP5	-0.0904746	0.654343	-0.171212	0.997057	0.291626	0.174616	0.567999	0.756532	-0.178233	0.401694	-0.340125	0.990213
2817	GPC1	-0.151551	0.435943	-0.298894	0.997057	0.0611104	0.771511	0.119775	0.968506	0.110602	0.591293	0.217051	0.990213
2819	GPD1	-0.330323	0.317895	-0.384417	0.997057	0.0645185	0.857653	0.0739462	0.981684	0.306817	0.380612	0.355795	0.990213
2821	GPI	-0.0212446	0.917733	-0.0394364	0.997057	0.311821	0.152577	0.599529	0.747158	-0.274816	0.199834	-0.523975	0.990213
2861	GPR37	0.0305664	0.913569	0.0414406	0.997057	-0.0888676	0.769749	-0.120726	0.96756	0.0509704	0.863914	0.0691356	0.990213
2869	GRK5	0.184161	0.669426	0.163234	0.997057	0.330392	0.47686	0.294408	0.904963	-0.521793	0.247631	-0.471334	0.990213
2896	GRN	-0.159949	0.376844	-0.33953	0.997057	-0.115621	0.554369	-0.244376	0.926458	0.289165	0.125503	0.629796	0.990213
2898	GRIK2	0.362312	0.124512	0.597846	0.997057	-0.135594	0.600091	-0.216569	0.934667	-0.274468	0.275058	-0.444456	0.990213
2904	GRIN2B	-0.747384	0.0208318	-0.921904	0.997057	0.129802	0.721339	0.147159	0.958657	0.709688	0.0394242	0.860041	0.990213
2919	CXCL1	-0.0345163	0.943076	-0.0272614	0.997057	0.0615721	0.906082	0.0486337	0.984148	-0.0204316	0.968078	-0.0161387	0.997556
2921	CXCL3	-0.405101	0.186089	-0.512035	0.997057	0.45179	0.171296	0.57254	0.755168	0.0195033	0.952612	0.0239661	0.99186
2922	GRP	0.43775	0.206118	0.489004	0.997057	0.11288	0.765396	0.12308	0.965473	-0.596519	0.0997788	-0.67861	0.990213
2923	PDIA3	0.00862233	0.972214	0.0132977	0.997057	0.00851798	0.974543	0.0131526	0.998062	-0.0177757	0.945791	-0.0274211	0.991252
2926	GRSF1	-0.458138	0.287857	-0.409506	0.997057	-0.221643	0.636358	-0.195225	0.940007	0.723394	0.107895	0.662184	0.990213
2934	GSN	0.0753447	0.619436	0.189987	0.997057	0.0680186	0.676859	0.172014	0.953316	-0.149189	0.349276	-0.380161	0.990213
2936	GSR	-0.116254	0.48335	-0.268663	0.997057	0.176149	0.321709	0.411714	0.828278	-0.0389161	0.824797	-0.0893125	0.990213
2938	GSTA1	0.567855	0.258568	0.435823	0.997057	-0.044817	0.934859	-0.0336896	0.991431	-0.590724	0.265953	-0.453155	0.990213
2940	GSTA3	0.539258	0.262671	0.432011	0.997057	0.15012	0.774831	0.117983	0.969096	-0.745437	0.139667	-0.606343	0.990213
2948	GSTM4	0.0480939	0.895587	0.0501101	0.997057	0.0406047	0.918239	0.0423134	0.987103	-0.0925375	0.810975	-0.0964954	0.990213
2950	GSTP1	0.0394835	0.910979	0.0426879	0.997057	-0.192995	0.611893	-0.209559	0.935375	0.140707	0.70569	0.152474	0.990213
2980	GUCA2A	0.0942841	0.826569	0.0836805	0.997057	-0.412312	0.37187	-0.37045	0.85618	0.289521	0.522884	0.25851	0.990213
2984	GUCY2C	0.411509	0.496148	0.260799	0.997057	-0.554442	0.394806	-0.352798	0.865348	0.0716209	0.911031	0.045066	0.990456
2987	GUK1	-0.169522	0.646072	-0.17562	0.997057	0.272727	0.492748	0.283806	0.907694	-0.0719378	0.853818	-0.0743236	0.990213
2990	GUSB	-0.158126	0.654794	-0.170972	0.997057	0.142572	0.708895	0.154052	0.958022	0.0399504	0.914953	0.0430709	0.990456
2997	GYS1	0.249112	0.318683	0.383781	0.997057	0.0362989	0.89366	0.0551042	0.984148	-0.312717	0.234329	-0.485161	0.990213
2999	GZMH	0.646396	0.114807	0.614383	0.997057	0.00349627	0.993822	0.00319166	0.998062	-0.724615	0.0933068	-0.69253	0.990213
3001	GZMA	0.0456008	0.803595	0.0949934	0.997057	-0.030387	0.877718	-0.0634289	0.984148	-0.0217918	0.910434	-0.0453696	0.990456
3002	GZMB	0.22632	0.473575	0.27475	0.997057	-0.268046	0.431098	-0.326144	0.883437	0.00407912	0.990282	0.00491167	0.999251
3029	HAGH	0.142329	0.742662	0.125457	0.997057	-0.923726	0.0414107	-0.869761	0.709568	0.725513	0.105852	0.666219	0.990213
3033	HADH	-0.145275	0.754883	-0.119287	0.997057	-0.574595	0.247963	-0.481386	0.795526	0.71219	0.140556	0.604936	0.990213
3035	HARS1	-0.108806	0.608733	-0.195839	0.997057	0.451393	0.042045	0.86688	0.709568	-0.310731	0.160479	-0.575141	0.990213
3049	HBQ1	0.372234	0.220873	0.473107	0.997057	-0.740335	0.0198762	-1.00364	0.692356	0.293409	0.363507	0.368925	0.990213
3050	HBZ	0.701141	0.305079	0.39491	0.997057	0.481604	0.516344	0.268409	0.910953	-1.24342	0.0800781	-0.723722	0.990213
3053	SERPIND1	0.289129	0.211727	0.482863	0.997057	-0.351489	0.15759	-0.592054	0.747158	0.013879	0.955303	0.0226039	0.99279
3059	HCLS1	0.0027255	0.994009	0.00286643	0.997472	0.417602	0.281946	0.447674	0.807938	-0.402832	0.288979	-0.431547	0.990213
3068	HDGF	0.110036	0.761309	0.116055	0.997057	-0.265596	0.495628	-0.281905	0.907759	0.131487	0.731032	0.13876	0.990213
3075	CFH	0.166868	0.399128	0.323767	0.997057	-0.127351	0.551433	-0.246201	0.926458	-0.0642766	0.759608	-0.123494	0.990213
3080	CFHR2	0.428071	0.270338	0.425002	0.997057	-0.219393	0.603509	-0.214532	0.934667	-0.267619	0.516802	-0.26233	0.990213
3082	HGF	-0.205932	0.269071	-0.42615	0.997057	-0.0486257	0.810297	-0.0989838	0.976186	0.276337	0.157624	0.579223	0.990213
3083	HGFAC	0.173307	0.508159	0.253521	0.997057	-0.0870146	0.758703	-0.126708	0.964294	-0.110078	0.691334	-0.160324	0.990213
3087	HHEX	-0.182571	0.541325	-0.233898	0.997057	0.593641	0.058899	0.801663	0.714456	-0.364603	0.244336	-0.474707	0.990213
3091	HIF1A	-0.461765	0.304248	-0.395601	0.997057	-0.514329	0.288907	-0.441132	0.807938	1.00764	0.0287365	0.917326	0.990213
3092	HIP1	-0.497492	0.139932	-0.573616	0.997057	-0.147741	0.689465	-0.164907	0.956775	0.696555	0.0471925	0.826573	0.990213
3099	HK2	0.263953	0.522293	0.245077	0.997057	0.33653	0.449253	0.313325	0.900547	-0.616703	0.151459	-0.588242	0.990213
3105	HLA-A	0.322648	0.277799	0.418317	0.997057	-0.194983	0.545917	-0.249641	0.926458	-0.173354	0.583564	-0.22161	0.990213
3122	HLA-DRA	-0.266574	0.401334	-0.322238	0.997057	0.521467	0.123028	0.648109	0.721179	-0.201774	0.548651	-0.242585	0.990213
3133	HLA-E	-0.080799	0.771676	-0.11086	0.997057	-0.321699	0.279901	-0.449617	0.807938	0.398136	0.169501	0.56261	0.990213
3145	HMBS	0.380506	0.312388	0.38889	0.997057	-0.927441	0.0179566	-1.02146	0.692356	0.463305	0.242849	0.47624	0.990213
3155	HMGCL	-0.29808	0.453957	-0.287189	0.997057	0.622675	0.142113	0.615786	0.745332	-0.263511	0.53136	-0.253227	0.990213
3157	HMGCS1	0.985912	0.0239994	0.898565	0.997057	-0.913714	0.0553926	-0.81374	0.714456	-0.225366	0.638529	-0.189781	0.990213
3161	HMMR	-0.886076	0.0671128	-0.718431	0.997057	0.429334	0.421449	0.33309	0.877392	0.577687	0.266524	0.452603	0.990213
3162	HMOX1	-0.206975	0.426509	-0.305141	0.997057	-0.439886	0.111548	-0.669583	0.721179	0.652074	0.0131746	1.05166	0.988933
3163	HMOX2	-0.16245	0.379663	-0.337504	0.997057	0.313229	0.110541	0.671554	0.721179	-0.118603	0.544959	-0.244842	0.990213
3176	HNMT	0.250566	0.454339	0.286944	0.997057	-0.401548	0.26386	-0.465225	0.803093	0.104833	0.767799	0.119154	0.990213
3190	HNRNPK	-0.331835	0.398694	-0.324069	0.997057	0.786682	0.0578038	0.805366	0.714456	-0.382857	0.356011	-0.374806	0.990213
3241	HPCAL1	-0.181131	0.558648	-0.223901	0.997057	0.60253	0.0645418	0.783481	0.721179	-0.37472	0.248147	-0.47081	0.990213
3265	HRAS	-0.76995	0.0518309	-0.765723	0.997057	-0.0887368	0.84036	-0.083051	0.979064	0.944085	0.0224079	0.961155	0.990213
3270	HRC	-0.10412	0.619901	-0.189734	0.997057	-0.0996765	0.659611	-0.181825	0.944972	0.211605	0.337202	0.389935	0.990213
3273	HRG	0.258816	0.268488	0.42668	0.997057	-0.386988	0.121304	-0.651225	0.721179	0.0816882	0.743134	0.132271	0.990213
3281	HSBP1	0.168351	0.676662	0.159432	0.997057	0.409153	0.344968	0.392082	0.841911	-0.579553	0.16807	-0.564561	0.990213
3290	HSD11B1	0.400379	0.128265	0.591732	0.997057	-0.404466	0.155255	-0.595512	0.747158	-0.0595406	0.833462	-0.0848244	0.990213
3293	HSD17B3	0.273476	0.620039	0.189659	0.997057	-0.160768	0.787514	-0.111161	0.97166	-0.151241	0.795456	-0.104599	0.990213
3300	DNAJB2	0.123596	0.660646	0.167868	0.997057	-0.235889	0.435767	-0.322816	0.886614	0.0879154	0.767667	0.119223	0.990213
3301	DNAJA1	-0.0564378	0.91099	-0.0426824	0.997057	-0.320297	0.555738	-0.243528	0.926458	0.369611	0.486527	0.281722	0.990213
3303	HSPA1A	0.0757427	0.686838	0.154114	0.997057	0.221409	0.269711	0.459455	0.806894	-0.296482	0.128392	-0.624843	0.990213
3306	HSPA2	-0.041672	0.907609	-0.0443116	0.997057	0.402693	0.294493	0.435963	0.808744	-0.339019	0.368243	-0.36525	0.990213
3315	HSPB1	-0.279574	0.308186	-0.392339	0.997057	0.428349	0.144204	0.612462	0.747158	-0.0981225	0.736792	-0.135667	0.990213
3321	IGSF3	-0.0271492	0.897195	-0.0493339	0.997057	0.0858178	0.704386	0.156561	0.958022	-0.0518637	0.815152	-0.0943215	0.990213
3337	DNAJB1	0.0822976	0.865937	0.0644664	0.997057	-0.111347	0.832434	-0.0872379	0.979064	0.0147682	0.977122	0.011565	0.997739
3339	HSPG2	0.013091	0.94499	0.0263432	0.997057	-0.156096	0.442735	-0.317891	0.891971	0.134831	0.499423	0.273382	0.990213
3340	NDST1	-0.017455	0.958219	-0.020001	0.997057	0.590593	0.0928518	0.708849	0.721179	-0.545927	0.11338	-0.651654	0.990213
3350	HTR1A	-0.117103	0.807531	-0.0930493	0.997057	0.584879	0.254984	0.474158	0.798261	-0.429267	0.395267	-0.344845	0.990213
3371	TNC	0.0692613	0.77874	0.107332	0.997057	0.0657134	0.804771	0.101929	0.976068	-0.140194	0.589603	-0.218046	0.990213
3373	HYAL1	0.175916	0.287643	0.409691	0.997057	-0.306222	0.0806378	-0.738265	0.721179	0.0968682	0.581832	0.222636	0.990213
3382	ICA1	0.0364543	0.876698	0.059246	0.997057	0.318669	0.202477	0.53232	0.76856	-0.345754	0.15679	-0.580426	0.990213
3383	ICAM1	0.131108	0.487132	0.266327	0.997057	-0.270157	0.178995	-0.562112	0.756532	0.11234	0.573418	0.227639	0.990213
3384	ICAM2	0.379673	0.041368	0.805775	0.997057	-0.355283	0.0789003	-0.742752	0.721179	-0.0835205	0.68075	-0.166152	0.990213
3385	ICAM3	0.0124903	0.944686	0.026489	0.997057	-0.216323	0.259459	-0.469627	0.803093	0.19316	0.305524	0.416762	0.990213
3386	ICAM4	-0.325172	0.284712	-0.412237	0.997057	0.569464	0.0776998	0.745903	0.721179	-0.18234	0.572619	-0.228116	0.990213
3396	MRPL58	0.310624	0.450436	0.289455	0.997057	0.149508	0.737446	0.138299	0.960915	-0.489735	0.257159	-0.461762	0.990213
3400	ID4	0.0305405	0.926867	0.035044	0.997057	-0.0482659	0.893062	-0.0554158	0.984148	0.0121293	0.972468	0.0139186	0.997556
3423	IDS	0.102992	0.477696	0.272175	0.997057	-0.0394186	0.801086	-0.103895	0.976059	-0.077184	0.61508	-0.203197	0.990213
3425	IDUA	0.0731229	0.783058	0.10518	0.997057	-0.268861	0.344713	-0.392293	0.841911	0.175801	0.529738	0.254234	0.990213
3426	CFI	0.0755039	0.691054	0.15192	0.997057	-0.0505183	0.805138	-0.101733	0.976068	-0.0358858	0.858194	-0.0720734	0.990213
3437	IFIT3	-0.495357	0.155955	-0.550625	0.997057	-0.114203	0.765408	-0.123074	0.965473	0.662066	0.0696788	0.751494	0.990213
3454	IFNAR1	0.150869	0.332737	0.372622	0.997057	-0.1767	0.290813	-0.439361	0.807938	0.000818949	0.996058	0.00199256	0.999375
3458	IFNG	-0.0251625	0.947623	-0.0250804	0.997057	-0.713012	0.0769444	-0.747906	0.721179	0.710678	0.0713188	0.746887	0.990213
3459	IFNGR1	0.079597	0.638889	0.179468	0.997057	0.00930053	0.959439	0.0209623	0.995499	-0.0977205	0.585165	-0.220663	0.990213
3460	IFNGR2	-0.369478	0.317463	-0.384766	0.997057	0.551524	0.163585	0.583361	0.747432	-0.115726	0.768546	-0.118758	0.990213
3467	IFNW1	0.315478	0.320611	0.382231	0.997057	-0.203499	0.55475	-0.24414	0.926458	-0.157201	0.641448	-0.188126	0.990213
3476	IGBP1	0.20772	0.516296	0.248644	0.997057	-0.00166325	0.99617	-0.00197834	0.998137	-0.230188	0.4957	-0.275777	0.990213
3480	IGF1R	-0.0274954	0.857102	-0.0687616	0.997057	0.0888122	0.587766	0.223959	0.932193	-0.0543441	0.735944	-0.136122	0.990213
3482	IGF2R	0.0106913	0.948863	0.0244855	0.997057	-0.0423674	0.813206	-0.0974356	0.976186	0.0286308	0.870786	0.0656111	0.990213
3484	IGFBP1	0.740734	0.172153	0.52922	0.997057	-0.562881	0.340371	-0.39589	0.841911	-0.28766	0.620266	-0.200211	0.990213
3485	IGFBP2	-0.18089	0.687184	-0.153934	0.997057	0.283967	0.557614	0.242366	0.926458	-0.0700131	0.882817	-0.0594532	0.990213
3486	IGFBP3	0.283363	0.200541	0.495238	0.997057	-0.408703	0.0833308	-0.73147	0.721179	0.0750863	0.75111	0.128014	0.990213
3487	IGFBP4	0.16798	0.463973	0.2808	0.997057	-0.123826	0.617359	-0.206334	0.935375	-0.068892	0.776926	-0.114333	0.990213
3489	IGFBP6	0.06245	0.774711	0.109343	0.997057	-0.302552	0.19237	-0.544797	0.764832	0.219964	0.336491	0.390518	0.990213
3490	IGFBP7	0.358311	0.1024	0.637295	0.997057	-0.243971	0.308549	-0.423254	0.819093	-0.166248	0.480758	-0.285493	0.990213
3491	CCN1	-0.47356	0.0706429	-0.708854	0.997057	0.509708	0.0712593	0.763549	0.721179	0.0404435	0.886766	0.0574347	0.990456
3508	IGHMBP2	-0.974886	0.0196364	-0.931563	0.997057	0.381513	0.415659	0.337306	0.876015	0.722565	0.109564	0.658933	0.990213
3512	JCHAIN	0.204508	0.418102	0.310779	0.997057	0.171024	0.530938	0.259078	0.917128	-0.391925	0.136769	-0.610979	0.990213
3538	IGLC2	-0.0639389	0.81905	-0.0873742	0.997057	-0.204539	0.496064	-0.281618	0.90798	0.26716	0.362399	0.369789	0.990213
3552	IL1A	0.379707	0.328172	0.376211	0.997057	-0.730573	0.0760644	-0.750261	0.721179	0.275724	0.50317	0.270982	0.990213
3553	IL1B	0.0571567	0.83031	0.0818456	0.997057	0.0984165	0.732109	0.141228	0.958657	-0.157996	0.57402	-0.22728	0.990213
3554	IL1R1	-0.026286	0.886316	-0.05459	0.997057	-0.131043	0.506573	-0.274737	0.910953	0.154784	0.423022	0.324789	0.990213
3556	IL1RAP	0.0485784	0.863931	0.065441	0.997057	0.024946	0.934994	0.0336195	0.991431	-0.0780872	0.79416	-0.105278	0.990213
3557	IL1RN	0.0394279	0.902428	0.0468088	0.997057	-0.385226	0.262162	-0.466917	0.803093	0.324801	0.335372	0.391437	0.990213
3558	IL2	0.531248	0.234679	0.458941	0.997057	-0.847261	0.0749772	-0.753203	0.721179	0.218342	0.646979	0.185	0.990213
3559	IL2RA	-0.0103262	0.964635	-0.0169273	0.997057	0.144032	0.565159	0.237714	0.929553	-0.126367	0.606653	-0.208076	0.990213
3560	IL2RB	0.283591	0.21027	0.484446	0.997057	-0.0135851	0.956163	-0.0226571	0.995499	-0.303433	0.204196	-0.518799	0.990213
3561	IL2RG	0.0334024	0.891737	0.0519694	0.997057	0.351756	0.177385	0.564263	0.756532	-0.374024	0.142031	-0.602618	0.990213
3562	IL3	-0.297562	0.677771	-0.158851	0.997057	0.256338	0.740441	0.13666	0.961038	0.0866243	0.908938	0.0461307	0.990456
3563	IL3RA	0.247289	0.278714	0.417507	0.997057	0.0313576	0.899555	0.0520317	0.984148	-0.305953	0.202813	-0.520431	0.990213
3565	IL4	-1.22868	0.209092	-0.485732	0.997057	1.67921	0.109126	0.674346	0.721179	-0.236589	0.821062	-0.0912507	0.990213
3566	IL4R	0.549383	0.0167859	0.956969	0.997057	-0.487591	0.0526119	-0.823802	0.713778	-0.146223	0.563812	-0.233396	0.990213
3567	IL5	0.888795	0.110227	0.62259	0.997057	-0.236977	0.69892	-0.159611	0.958022	-0.764874	0.196295	-0.528239	0.990213
3568	IL5RA	0.350688	0.28381	0.413025	0.997057	-0.362489	0.304967	-0.426454	0.819093	-0.0442789	0.898972	-0.0512067	0.990456
3569	IL6	-0.257451	0.365331	-0.34791	0.997057	0.21599	0.48259	0.290562	0.904963	0.0804939	0.78996	0.107479	0.990213
3570	IL6R	0.226939	0.332041	0.373167	0.997057	-0.184818	0.465194	-0.302321	0.90413	-0.0762892	0.759118	-0.123754	0.990213
3572	IL6ST	-0.0590291	0.686157	-0.15447	0.997057	0.0401071	0.798539	0.105256	0.975584	0.0274699	0.858823	0.0717503	0.990213
3574	IL7	-0.229861	0.449517	-0.290048	0.997057	-0.00501856	0.987848	-0.00627787	0.998062	0.26129	0.415342	0.330254	0.990213
3575	IL7R	-0.298549	0.387453	-0.331953	0.997057	0.177303	0.635813	0.195542	0.940007	0.163389	0.65571	0.180088	0.990213
3576	CXCL8	-0.213154	0.343153	-0.364556	0.997057	0.210976	0.384616	0.360557	0.862312	0.035866	0.880797	0.0604857	0.990213
3578	IL9	0.0575881	0.881421	0.0569585	0.997057	-0.112652	0.786821	-0.111533	0.97166	0.0435885	0.914874	0.0431113	0.990456
3586	IL10	-0.152801	0.759316	-0.117056	0.997057	-0.456289	0.394373	-0.353125	0.865348	0.607328	0.244071	0.47498	0.990213
3587	IL10RA	-0.483829	0.228772	-0.464924	0.997057	0.104933	0.81104	0.0985882	0.976186	0.439414	0.302208	0.41968	0.990213
3588	IL10RB	0.0862356	0.698901	0.147851	0.997057	-0.203778	0.394222	-0.353239	0.865348	0.0988624	0.674506	0.169607	0.990213
3589	IL11	0.280241	0.371983	0.343048	0.997057	-0.171065	0.615092	-0.207671	0.935375	-0.148933	0.654834	-0.18058	0.990213
3592	IL12A	-0.154309	0.703654	-0.145394	0.997057	-0.712003	0.096771	-0.700103	0.721179	0.853818	0.0394251	0.860037	0.990213
3593	IL12B	-0.170599	0.593448	-0.20428	0.997057	-0.439365	0.197589	-0.538293	0.764832	0.610984	0.0632992	0.77035	0.990213
3594	IL12RB1	-0.0665998	0.796364	-0.0985715	0.997057	0.168043	0.545028	0.250198	0.926458	-0.0865621	0.750738	-0.128212	0.990213
3595	IL12RB2	0.134181	0.763989	0.11471	0.997057	-0.959979	0.0396604	-0.877918	0.708716	0.769311	0.0957804	0.687116	0.990213
3596	IL13	0.518955	0.314008	0.387568	0.997057	-0.371096	0.506881	-0.274536	0.910953	-0.223796	0.683063	-0.164875	0.990213
3597	IL13RA1	-0.0146928	0.929798	-0.0336359	0.997057	0.152713	0.391992	0.354927	0.865348	-0.129805	0.45915	-0.299855	0.990213
3598	IL13RA2	0.211997	0.44512	0.292896	0.997057	0.00744587	0.980259	0.0101988	0.998062	-0.243681	0.405535	-0.337326	0.990213
3600	IL15	-0.166353	0.461503	-0.282368	0.997057	-0.15763	0.517855	-0.267436	0.911181	0.336529	0.153379	0.585402	0.990213
3601	IL15RA	0.0410715	0.875075	0.0600324	0.997057	0.126049	0.65414	0.184959	0.943285	-0.166501	0.545081	-0.244768	0.990213
3603	IL16	0.0397058	0.860421	0.067147	0.997057	-0.12392	0.610007	-0.210675	0.934667	0.07433	0.755154	0.125861	0.990213
3604	TNFRSF9	0.188191	0.388658	0.331101	0.997057	-0.506331	0.0260116	-0.955667	0.698011	0.274746	0.230769	0.48896	0.990213
3605	IL17A	0.0713576	0.850174	0.0721364	0.997057	0.384801	0.341901	0.394619	0.841911	-0.448012	0.256634	-0.462283	0.990213
3606	IL18	-0.155891	0.598198	-0.201645	0.997057	-0.315021	0.320818	-0.412485	0.826724	0.475533	0.121519	0.636779	0.990213
3612	IMPA1	-0.301901	0.280153	-0.416235	0.997057	0.356214	0.236607	0.493402	0.781862	-0.00415065	0.988889	-0.00561606	0.999251
3617	IMPG1	0.403292	0.0456702	0.788331	0.997057	-0.36733	0.0942823	-0.705622	0.721179	-0.0983427	0.65449	-0.180773	0.990213
3620	IDO1	-0.245295	0.599647	-0.200844	0.997057	0.668819	0.179554	0.561368	0.756532	-0.366585	0.456617	-0.301564	0.990213
3621	ING1	0.0932193	0.702247	0.14612	0.997057	0.0764337	0.77139	0.11984	0.968506	-0.177191	0.490266	-0.279291	0.990213
3625	INHBB	0.33443	0.287308	0.409981	0.997057	-0.34316	0.312041	-0.420159	0.819093	-0.0446431	0.893975	-0.0537548	0.990456
3626	INHBC	0.231492	0.400396	0.322887	0.997057	-0.21009	0.479998	-0.292298	0.904963	-0.0571763	0.844931	-0.0789013	0.990213
3627	CXCL10	-0.149942	0.645269	-0.176049	0.997057	-0.67832	0.0466919	-0.84688	0.709568	0.816698	0.0127463	1.05717	0.988933
3628	INPP1	-0.415677	0.0825844	-0.679239	0.997057	0.535338	0.0360473	0.895822	0.708716	-0.0486805	0.850948	-0.0758009	0.990213
3635	INPP5D	-0.0429213	0.863669	-0.0655681	0.997057	-0.418935	0.112783	-0.667187	0.721179	0.44896	0.0814319	0.720337	0.990213
3636	INPPL1	-0.189242	0.472527	-0.275407	0.997057	0.654688	0.0162354	1.039	0.692356	-0.415602	0.129655	-0.622707	0.990213
3640	INSL3	0.40764	0.411509	0.315249	0.997057	-0.618336	0.246031	-0.483401	0.794648	0.137106	0.794678	0.105007	0.990213
3641	INSL4	0.260952	0.478318	0.271787	0.997057	0.00558135	0.988836	0.00576721	0.998062	-0.296522	0.445277	-0.309285	0.990213
3643	INSR	0.267789	0.103638	0.634908	0.997057	-0.272378	0.124861	-0.644834	0.722337	-0.0380465	0.830247	-0.0864885	0.990213
3654	IRAK1	-0.0579604	0.75039	-0.121551	0.997057	0.342142	0.0737221	0.756646	0.721179	-0.262876	0.165586	-0.567982	0.990213
3655	ITGA6	0.258585	0.577365	0.213275	0.997057	0.065749	0.895839	0.053968	0.984148	-0.351481	0.472542	-0.290909	0.990213
3673	ITGA2	-0.0149174	0.942552	-0.0275128	0.997057	-0.0476549	0.830763	-0.0881223	0.979064	0.0622677	0.775645	0.115009	0.990213
3678	ITGA5	0.0139087	0.927459	0.0347598	0.997057	-0.177174	0.276177	-0.453182	0.807938	0.154097	0.335903	0.391001	0.990213
3683	ITGAL	0.0917365	0.560542	0.222817	0.997057	-0.0160482	0.924782	-0.0389164	0.988339	-0.0869985	0.601394	-0.211137	0.990213
3684	ITGAM	-0.0190901	0.929677	-0.033694	0.997057	0.128028	0.581976	0.227457	0.931564	-0.101267	0.657074	-0.179323	0.990213
3685	ITGAV	0.0224261	0.882257	0.0565538	0.997057	0.151588	0.348415	0.38925	0.842841	-0.170146	0.282874	-0.437152	0.990213
3687	ITGAX	-1.46789	0.0391247	-0.81552	0.997057	1.67908	0.0281787	0.941168	0.698011	0.030455	0.968765	0.0157915	0.997556
3688	ITGB1	0.0192249	0.882015	0.0566711	0.997057	0.077501	0.576324	0.230887	0.931564	-0.0956471	0.482726	-0.284204	0.990213
3689	ITGB2	-0.204274	0.244997	-0.448752	0.997057	0.134585	0.479807	0.292426	0.904963	0.0990897	0.596542	0.213972	0.990213
3693	ITGB5	0.0520033	0.794031	0.0997279	0.997057	0.0550504	0.79753	0.105795	0.975141	-0.110729	0.597999	-0.213119	0.990213
3694	ITGB6	0.188721	0.447128	0.291593	0.997057	0.037244	0.889848	0.0570927	0.984148	-0.246236	0.34643	-0.382444	0.990213
3695	ITGB7	0.114785	0.644214	0.176613	0.997057	0.0134343	0.960092	0.0206244	0.995499	-0.140941	0.591098	-0.217166	0.990213
3697	ITIH1	0.152621	0.547303	0.23043	0.997057	0.116975	0.669314	0.176293	0.948779	-0.282284	0.288927	-0.431594	0.990213
3699	ITIH3	-0.0966456	0.774399	-0.109498	0.997057	0.127106	0.726773	0.144162	0.958657	-0.013845	0.969008	-0.0156683	0.997556
3700	ITIH4	0.326917	0.205642	0.489531	0.997057	-0.107766	0.702239	-0.157758	0.958022	-0.261614	0.340271	-0.387429	0.990213
3704	ITPA	0.250251	0.39576	0.326113	0.997057	-0.364421	0.249364	-0.479932	0.796473	0.0696405	0.823893	0.0897815	0.990213
3708	ITPR1	-0.919119	0.0617572	-0.733827	0.997057	1.03772	0.0501331	0.833172	0.709568	0.0321187	0.952083	0.0242342	0.99186
3712	IVD	-0.422759	0.501704	-0.25742	0.997057	1.14589	0.0852875	0.726649	0.721179	-0.625291	0.345077	-0.383534	0.990213
3725	JUN	-0.144465	0.667198	-0.164407	0.997057	-0.017669	0.96119	-0.0200567	0.995499	0.178114	0.615497	0.202957	0.990213
3732	CD82	0.202784	0.713958	0.140089	0.997057	0.817266	0.165099	0.581204	0.747575	-1.00868	0.0769688	-0.731685	0.990213
3749	KCNC4	-0.47636	0.209748	-0.485015	0.997057	0.49484	0.227848	0.502965	0.780345	0.0578021	0.886846	0.057394	0.990456
3791	KDR	0.33421	0.0495167	0.773923	0.997057	-0.293406	0.113033	-0.666705	0.721179	-0.0920304	0.618878	-0.201009	0.990213
3792	KEL	0.0643415	0.787413	0.103014	0.997057	-0.05288	0.83717	-0.0847351	0.979064	-0.0211695	0.933082	-0.0338639	0.990863
3795	KHK	0.168504	0.639236	0.179282	0.997057	0.407136	0.290466	0.439683	0.807938	-0.577793	0.12138	-0.637026	0.990213
3803	KIR2DL2	-0.149277	0.737323	-0.128163	0.997057	-0.21084	0.660606	-0.181256	0.945034	0.368415	0.431289	0.318973	0.990213
3804	KIR2DL3	0.0914829	0.800569	0.0964896	0.997057	-0.44926	0.245458	-0.484001	0.794567	0.328019	0.388493	0.349874	0.990213
3809	KIR2DS4	0.468637	0.589775	0.206323	0.997057	-0.389468	0.678527	-0.17107	0.953316	-0.150062	0.87043	-0.0657933	0.990213
3811	KIR3DL1	-0.955667	0.226268	-0.467495	0.997057	-0.0171852	0.984116	-0.00820593	0.998062	1.08281	0.193436	0.531726	0.990213
3812	KIR3DL2	-0.0944014	0.833712	-0.0801789	0.997057	-0.692617	0.146836	-0.608334	0.747158	0.768412	0.098203	0.681928	0.990213
3815	KIT	0.214244	0.322649	0.380598	0.997057	-0.0986423	0.674657	-0.173261	0.953047	-0.144625	0.529228	-0.254552	0.990213
3816	KLK1	0.507622	0.279632	0.416695	0.997057	-0.0930072	0.855751	-0.0749458	0.980491	-0.47738	0.336677	-0.390365	0.990213
3818	KLKB1	0.184779	0.445541	0.292623	0.997057	-0.342823	0.185098	-0.554091	0.762117	0.122018	0.634353	0.192154	0.990213
3820	KLRB1	0.0498822	0.81669	0.088535	0.997057	-0.257369	0.262427	-0.466653	0.803093	0.190731	0.398809	0.342237	0.990213
3821	KLRC1	0.764109	0.186632	0.511387	0.997057	-1.78397	0.00246026	-1.34703	0.65946	0.855262	0.160902	0.574541	0.990213
3824	KLRD1	0.258502	0.193431	0.503381	0.997057	-0.245638	0.252825	-0.476366	0.796643	-0.0532827	0.80221	-0.101067	0.990213
3835	KIF22	0.307953	0.464375	0.280545	0.997057	-0.161757	0.722727	-0.146393	0.958657	-0.188764	0.671997	-0.170999	0.990213
3852	KRT5	-0.38257	0.266797	-0.428221	0.997057	0.119859	0.74941	0.131762	0.96251	0.312137	0.392905	0.346592	0.990213
3856	KRT8	0.35496	0.453649	0.287387	0.997057	-0.861214	0.0860321	-0.724839	0.721179	0.428408	0.391159	0.347888	0.990213
3861	KRT14	0.0678412	0.786924	0.103257	0.997057	-0.156978	0.561061	-0.240237	0.927605	0.0745834	0.77841	0.113551	0.990213
3872	KRT17	-0.492799	0.347898	-0.360935	0.997057	-0.0501133	0.930054	-0.0361808	0.988541	0.597856	0.279816	0.439993	0.990213
3875	KRT18	0.737186	0.122592	0.60103	0.997057	-0.709875	0.170224	-0.574022	0.752169	-0.142977	0.780795	-0.112296	0.990213
3880	KRT19	-0.473513	0.217128	-0.477064	0.997057	-0.146391	0.726719	-0.144192	0.958657	0.668507	0.0956042	0.687498	0.990213
3897	L1CAM	0.0089583	0.965049	0.0167291	0.997057	0.060436	0.783671	0.113225	0.970932	-0.0678542	0.753125	-0.126941	0.990213
3902	LAG3	0.142369	0.57031	0.217259	0.997057	-0.0817694	0.762852	-0.124458	0.965207	-0.0805777	0.76143	-0.122528	0.990213
3903	LAIR1	-0.0594842	0.807454	-0.093087	0.997057	-0.278059	0.286495	-0.443387	0.807938	0.332573	0.191024	0.534699	0.990213
3904	LAIR2	-0.589238	0.149696	-0.55937	0.997057	0.79747	0.0680905	0.77274	0.721179	-0.105968	0.809304	-0.0973661	0.990213
3910	LAMA4	-0.114618	0.570555	-0.217121	0.997057	-0.154531	0.477148	-0.294213	0.904963	0.275834	0.191153	0.534539	0.990213
3912	LAMB1	-0.0952541	0.647968	-0.174607	0.997057	-0.188819	0.399011	-0.349633	0.866623	0.287053	0.187126	0.539566	0.990213
3916	LAMP1	0.0931995	0.697873	0.148382	0.997057	-0.47327	0.0602569	-0.797153	0.714456	0.34909	0.162415	0.572406	0.990213
3920	LAMP2	0.0662547	0.656984	0.169809	0.997057	-0.0838688	0.600808	-0.216141	0.934667	0.00636273	0.967838	0.0162601	0.997556
3929	LBP	0.181343	0.595551	0.203112	0.997057	-0.483807	0.184145	-0.55533	0.761148	0.260824	0.468883	0.293339	0.990213
3930	LBR	-0.103334	0.675669	-0.159953	0.997057	0.379211	0.148131	0.606324	0.747158	-0.247734	0.339359	-0.388172	0.990213
3931	LCAT	0.086636	0.593177	0.20443	0.997057	0.0198208	0.909747	0.0467271	0.984148	-0.115646	0.498903	-0.273716	0.990213
3934	LCN2	-0.000293776	0.998973	-0.000491245	0.99932	-0.226154	0.35479	-0.384059	0.84894	0.216836	0.365308	0.367524	0.990213
3936	LCP1	-0.183184	0.601069	-0.200058	0.997057	-0.135708	0.719981	-0.147909	0.958657	0.334321	0.364104	0.36846	0.990213
3949	LDLR	-0.124811	0.763592	-0.114909	0.997057	0.442113	0.320149	0.413065	0.826477	-0.283988	0.515879	-0.262912	0.990213
3950	LECT2	-0.706147	0.224657	-0.46916	0.997057	0.430159	0.496903	0.281066	0.908937	0.376127	0.54392	0.245479	0.990213
3952	LEP	0.420574	0.418621	0.310429	0.997057	-0.979264	0.0750907	-0.752895	0.721179	0.468208	0.393633	0.346053	0.990213
3953	LEPR	0.170694	0.466293	0.279332	0.997057	0.0707507	0.7802	0.115091	0.969096	-0.258198	0.29452	-0.42653	0.990213
3954	LETM1	0.0917191	0.660932	0.167717	0.997057	0.106591	0.636085	0.195383	0.940007	-0.204388	0.352065	-0.377935	0.990213
3956	LGALS1	-0.0708484	0.722383	-0.135773	0.997057	-0.0987057	0.645679	-0.189829	0.940007	0.17355	0.407779	0.335699	0.990213
3958	LGALS3	0.205724	0.407702	0.317851	0.997057	-0.0570207	0.832339	-0.0872885	0.979064	-0.174964	0.505786	-0.269312	0.990213
3959	LGALS3BP	-0.0216324	0.924434	-0.0362135	0.997057	-0.0952526	0.698102	-0.160068	0.958022	0.115328	0.631468	0.193797	0.990213
3960	LGALS4	0.27977	0.298885	0.400091	0.997057	-0.873863	0.00119158	-1.45816	0.572159	0.524416	0.0600317	0.780654	0.990213
3963	LGALS7	0.00545427	0.986129	0.00663744	0.997057	0.0941723	0.780726	0.114808	0.969096	-0.0962417	0.771305	-0.1173	0.990213
3964	LGALS8	-0.17608	0.500576	-0.258105	0.997057	0.348307	0.212575	0.520321	0.771137	-0.136976	0.620385	-0.200142	0.990213
3965	LGALS9	0.0429399	0.831445	0.0812895	0.997057	-0.218519	0.310839	-0.421222	0.819093	0.161285	0.44708	0.30805	0.990213
3972	LHB	-0.0534519	0.915316	-0.0406	0.997057	0.0327354	0.951908	0.0248587	0.995499	0.028304	0.957485	0.021499	0.993026
3976	LIF	-0.110205	0.837378	-0.0783852	0.997057	-1.41497	0.0100932	-1.11994	0.692356	1.47759	0.00562254	1.18981	0.988933
3977	LIFR	0.295693	0.126403	0.594746	0.997057	-0.248387	0.236845	-0.493146	0.781862	-0.0921508	0.657563	-0.179049	0.990213
4001	LMNB1	-0.022257	0.939076	-0.0291807	0.997057	-0.118831	0.704927	-0.15626	0.958022	0.138598	0.651718	0.182331	0.990213
4013	VWA5A	-0.484533	0.390092	-0.33009	0.997057	0.107372	0.860796	0.0722959	0.981923	0.437863	0.462842	0.297374	0.990213
4018	LPA	0.37638	0.534954	0.237617	0.997057	0.54732	0.402211	0.347238	0.867807	-0.943952	0.134759	-0.614241	0.990213
4023	LPL	0.490823	0.182608	0.516232	0.997057	-0.377113	0.346235	-0.391039	0.842781	-0.186646	0.635594	-0.191448	0.990213
4025	LPO	-0.194408	0.65763	-0.169467	0.997057	0.299762	0.526051	0.262187	0.916296	-0.0700508	0.879985	-0.0609013	0.990213
4026	LPP	-0.0149734	0.954341	-0.0218595	0.997057	-0.035293	0.900409	-0.0515871	0.984148	0.0504954	0.854899	0.0737674	0.990213
4033	IRAG2	-0.0651867	0.779691	-0.106858	0.997057	0.207883	0.40564	0.344687	0.872126	-0.12628	0.607351	-0.207671	0.990213
4034	LRCH4	0.160602	0.507043	0.254193	0.997057	-0.147021	0.573628	-0.23253	0.930532	-0.0384532	0.880844	-0.0604616	0.990213
4035	LRP1	0.0659311	0.694732	0.15001	0.997057	0.0397849	0.825971	0.0906594	0.977487	-0.111656	0.528321	-0.255116	0.990213
4036	LRP2	0.510863	0.110747	0.621644	0.997057	0.0793132	0.822081	0.0927212	0.97741	-0.645967	0.0539296	-0.801279	0.990213
4043	LRPAP1	-0.0992495	0.621799	-0.188701	0.997057	0.294249	0.168883	0.575885	0.751696	-0.170954	0.419532	-0.327265	0.990213
4046	LSP1	0.162251	0.54994	0.228906	0.997057	-0.290996	0.317664	-0.415226	0.822273	0.0975394	0.734133	0.137094	0.990213
4048	LTA4H	0.0766561	0.575861	0.214122	0.997057	0.128404	0.381191	0.363194	0.862312	-0.208463	0.14371	-0.600002	0.990213
4049	LTA	0.339075	0.0644286	0.726009	0.997057	-0.349173	0.0777472	-0.745777	0.721179	-0.0440696	0.82473	-0.0893472	0.990213
4050	LTB	-0.251421	0.322169	-0.380983	0.997057	0.0315868	0.908898	0.0471688	0.984148	0.250304	0.351136	0.378675	0.990213
4053	LTBP2	0.0308236	0.868651	0.0631487	0.997057	-0.0358991	0.858046	-0.0737398	0.981744	-2.59e-05	0.999895	-5.31e-05	0.999895
4054	LTBP3	0.129865	0.650223	0.173405	0.997057	0.184568	0.54975	0.247249	0.926458	-0.321603	0.283978	-0.436133	0.990213
4055	LTBR	0.0030928	0.986393	0.00651101	0.997057	-0.200534	0.300175	-0.430776	0.817396	0.18853	0.321046	0.403391	0.990213
4059	BCAM	-0.203023	0.284381	-0.412526	0.997057	0.234016	0.251264	0.477969	0.796567	0.00250385	0.990118	0.00499481	0.999251
4063	LY9	-0.0443024	0.827351	-0.0832969	0.997057	-0.266268	0.218219	-0.513801	0.774425	0.304345	0.149229	0.591575	0.990213
4065	LY75	0.180966	0.504338	0.255826	0.997057	-0.319646	0.271248	-0.457955	0.807938	0.104086	0.716837	0.14642	0.990213
4067	LYN	-0.364354	0.290745	-0.407017	0.997057	0.630897	0.0853445	0.72651	0.721179	-0.197431	0.590291	-0.217641	0.990213
4068	SH2D1A	0.118606	0.680008	0.15768	0.997057	0.0354667	0.909094	0.0470665	0.984148	-0.166298	0.583593	-0.221593	0.990213
4070	TACSTD2	0.170988	0.456235	0.285729	0.997057	-0.0329801	0.894411	-0.0547122	0.984148	-0.15922	0.511662	-0.265578	0.990213
4072	EPCAM	-0.0203171	0.961793	-0.0182885	0.997057	-0.0616802	0.892825	-0.0555393	0.984148	0.0817198	0.855207	0.0736092	0.990213
4074	M6PR	-0.369632	0.063913	-0.727496	0.997057	0.415244	0.0527715	0.823212	0.713778	0.0149131	0.94511	0.0277659	0.991252
4086	SMAD1	0.301533	0.311862	0.389319	0.997057	0.0230091	0.943448	0.0292392	0.994558	-0.358487	0.253869	-0.465038	0.990213
4087	SMAD2	-0.269339	0.43494	-0.299554	0.997057	0.319662	0.390051	0.356402	0.864642	-0.00549175	0.988033	-0.00604861	0.999251
4088	SMAD3	-0.60089	0.120656	-0.604284	0.997057	0.494547	0.240576	0.489154	0.784938	0.197037	0.635917	0.191265	0.990213
4090	SMAD5	0.154806	0.551993	0.227722	0.997057	-0.135419	0.629845	-0.199016	0.938066	-0.0430942	0.875756	-0.0630651	0.990213
4099	MAG	0.254111	0.337408	0.368984	0.997057	-0.0743672	0.796026	-0.1066	0.975141	-0.212349	0.449111	-0.306662	0.990213
4133	MAP2	0.054984	0.720209	0.136885	0.997057	-0.00506999	0.975523	-0.0126463	0.998062	-0.0564991	0.727468	-0.140679	0.990213
4137	MAPT	0.456741	0.387847	0.331674	0.997057	-0.868012	0.123566	-0.647142	0.721179	0.321345	0.566449	0.231811	0.990213
4141	MARS1	-0.178943	0.379761	-0.337433	0.997057	0.27277	0.211056	0.522098	0.771137	-0.0614661	0.776352	-0.114636	0.990213
4147	MATN2	-0.111895	0.524088	-0.244013	0.997057	0.0254111	0.893424	0.0552269	0.984148	0.100528	0.588195	0.218875	0.990213
4148	MATN3	-0.045996	0.851135	-0.071668	0.997057	0.322774	0.216353	0.515942	0.77334	-0.257683	0.315663	-0.407976	0.990213
4149	MAX	0.247965	0.600703	0.20026	0.997057	0.688992	0.172432	0.570979	0.756043	-0.936293	0.0544061	-0.799597	0.990213
4151	MB	-0.323758	0.216036	-0.478228	0.997057	-0.286479	0.312111	-0.420098	0.819093	0.635519	0.0174902	1.00386	0.990213
4153	MBL2	1.09332	0.0794145	0.686724	0.997057	-1.77264	0.00640874	-1.19491	0.692356	0.47707	0.477832	0.287416	0.990213
4162	MCAM	-0.0277421	0.887393	-0.0540692	0.997057	0.108319	0.607044	0.212432	0.934667	-0.0727434	0.72493	-0.142046	0.990213
4179	CD46	0.0791572	0.639171	0.179317	0.997057	-0.104844	0.563539	-0.23871	0.928808	0.0120461	0.946228	0.0271996	0.991252
4190	MDH1	0.217051	0.114638	0.61468	0.997057	-0.133928	0.371403	-0.370816	0.856172	-0.113976	0.439759	-0.313085	0.990213
4192	MDK	-0.0766931	0.676992	-0.159259	0.997057	0.213522	0.277518	0.451895	0.807938	-0.118839	0.540396	-0.247643	0.990213
4217	MAP3K5	0.0435295	0.841797	0.0762245	0.997057	0.127759	0.585973	0.225041	0.931564	-0.170881	0.456256	-0.301808	0.990213
4224	MEP1A	0.211553	0.519857	0.246523	0.997057	0.362884	0.303785	0.427515	0.819	-0.583463	0.0862986	-0.708551	0.990213
4225	MEP1B	-0.0599255	0.908059	-0.0440944	0.997057	0.443501	0.42628	0.3296	0.880367	-0.357718	0.512508	-0.265042	0.990213
4233	MET	-0.0105394	0.956761	-0.0206997	0.997057	0.0697278	0.738898	0.137504	0.961038	-0.0549936	0.788675	-0.108154	0.990213
4238	MFAP3	-0.0520322	0.900863	-0.0475637	0.997057	-0.617556	0.164197	-0.582487	0.747432	0.649276	0.133972	0.615529	0.990213
4239	MFAP4	-0.0927901	0.666108	-0.164982	0.997057	-0.0607877	0.793287	-0.108066	0.975141	0.161733	0.475218	0.289139	0.990213
4240	MFGE8	-0.0384865	0.874131	-0.0604901	0.997057	0.417197	0.10378	0.685177	0.721179	-0.356458	0.158076	-0.578573	0.990213
4241	MELTF	-0.33648	0.176734	-0.523455	0.997057	0.529935	0.044618	0.855578	0.709568	-0.131878	0.620643	-0.199994	0.990213
4250	SCGB2A2	0.0501327	0.89847	0.0487183	0.997057	0.272127	0.519763	0.26621	0.912386	-0.31646	0.443584	-0.310448	0.990213
4254	KITLG	0.167759	0.498449	0.259397	0.997057	-0.225277	0.398249	-0.350205	0.866623	0.0284776	0.913671	0.043723	0.990456
4255	MGMT	-0.403512	0.426167	-0.305369	0.997057	0.382472	0.48534	0.288725	0.904963	0.0840922	0.875841	0.0630218	0.990213
4267	CD99	-0.00525196	0.97239	-0.0132138	0.997057	0.00433667	0.978794	0.0109558	0.998062	0.00170859	0.991493	0.00429983	0.999251
4277	MICB	0.345166	0.589728	0.20635	0.997057	1.1254	0.0967341	0.700184	0.721179	-1.46255	0.024598	-0.944843	0.990213
4282	MIF	0.259037	0.384985	0.333704	0.997057	-0.0665335	0.837086	-0.0847796	0.979064	-0.225346	0.475129	-0.289198	0.990213
4283	CXCL9	-0.205893	0.491434	-0.263682	0.997057	-0.210734	0.514111	-0.26985	0.910953	0.431487	0.167219	0.565729	0.990213
4287	ATXN3	0.292786	0.377265	0.339227	0.997057	-0.35098	0.325956	-0.408059	0.831342	0.00931086	0.978924	0.0106537	0.997739
4288	MKI67	0.296817	0.337902	0.368601	0.997057	-0.431737	0.193608	-0.543242	0.764832	0.0821259	0.803114	0.100595	0.990213
4295	MLN	0.822419	0.0722703	0.704576	0.997057	-1.07705	0.0271614	-0.947843	0.698011	0.113436	0.819038	0.0923018	0.990213
4298	MLLT1	0.82555	0.251526	0.442468	0.997057	-0.87288	0.261811	-0.467267	0.803093	-0.0855235	0.911389	-0.0448838	0.990456
4311	MME	0.737169	0.0522624	0.76423	0.997057	-0.798855	0.0512768	-0.828799	0.709568	-0.0577728	0.888867	-0.0563618	0.990456
4312	MMP1	-0.854821	0.00423494	-1.16849	0.997057	1.08111	0.000560311	1.57112	0.551582	-0.0811666	0.80954	-0.0972429	0.990213
4314	MMP3	0.186721	0.572105	0.216243	0.997057	0.127949	0.720205	0.147785	0.958657	-0.33084	0.340929	-0.386893	0.990213
4316	MMP7	0.1569	0.436539	0.298502	0.997057	-0.222568	0.303859	-0.427449	0.819	0.0380015	0.859035	0.0716414	0.990213
4317	MMP8	0.0838602	0.775062	0.109167	0.997057	-0.265166	0.399889	-0.348975	0.866878	0.160282	0.604509	0.209323	0.990213
4318	MMP9	-0.039655	0.922765	-0.0370163	0.997057	-0.887684	0.0373605	-0.889136	0.708716	0.894071	0.0317312	0.899568	0.990213
4319	MMP10	-0.279807	0.413151	-0.314132	0.997057	0.138088	0.709436	0.153752	0.958022	0.180019	0.619327	0.200751	0.990213
4321	MMP12	0.220126	0.482096	0.26944	0.997057	-0.23591	0.485094	-0.288889	0.904963	-0.0197746	0.952513	-0.0240165	0.99186
4322	MMP13	-0.388202	0.39974	-0.323342	0.997057	0.59873	0.226143	0.504858	0.780345	-0.140027	0.774779	-0.115466	0.990213
4324	MMP15	0.145538	0.541224	0.233956	0.997057	-0.0817636	0.75075	-0.131032	0.96251	-0.0841189	0.738643	-0.134675	0.990213
4330	MN1	0.17941	0.813277	0.0902157	0.997057	-0.332188	0.685252	-0.167277	0.956775	0.117829	0.883262	0.0592255	0.990213
4331	MNAT1	-0.314694	0.191744	-0.505346	0.997057	-0.00987352	0.970115	-0.0154416	0.998062	0.360597	0.155629	0.58211	0.990213
4332	MNDA	0.603409	0.111456	0.620361	0.997057	-0.690037	0.0908891	-0.713346	0.721179	-0.0126951	0.975219	-0.0125273	0.997729
4338	MOCS2	-0.0800511	0.629577	-0.184485	0.997057	0.0933708	0.60097	0.216045	0.934667	-6.49e-05	0.999705	-0.000149106	0.999895
4340	MOG	0.249361	0.341978	0.365457	0.997057	0.498589	0.0726616	0.759594	0.721179	-0.755567	0.00381767	-1.2504	0.846054
4345	CD200	0.0394151	0.855264	0.0696562	0.997057	-0.00887476	0.969609	-0.0157033	0.998062	-0.0354843	0.876444	-0.062713	0.990213
4353	MPO	0.0447101	0.863431	0.0656837	0.997057	0.102575	0.714199	0.151109	0.958022	-0.148089	0.588781	-0.21853	0.990213
4360	MRC1	0.159356	0.429095	0.30342	0.997057	-0.14062	0.517913	-0.267399	0.911181	-0.0431925	0.839935	-0.0814795	0.990213
4477	MSMB	0.472547	0.17418	0.526654	0.997057	-0.592615	0.112367	-0.667993	0.721179	0.0400567	0.914428	0.0433379	0.990456
4481	MSR1	0.319683	0.306399	0.393816	0.997057	0.0240959	0.943521	0.029201	0.994558	-0.37978	0.248856	-0.470089	0.990213
4482	MSRA	-0.0769795	0.771192	-0.111102	0.997057	0.309162	0.274515	0.454785	0.807938	-0.21008	0.450588	-0.305655	0.990213
4485	MST1	0.270894	0.290574	0.407164	0.997057	-0.358699	0.192314	-0.544868	0.764832	0.0411293	0.8803	0.0607398	0.990213
4548	MTR	0.0182651	0.970139	0.0142916	0.997057	0.132067	0.801956	0.103431	0.976068	-0.146814	0.775581	-0.115043	0.990213
4583	MUC2	0.392675	0.509127	0.252938	0.997057	-0.170277	0.791532	-0.109006	0.975141	-0.275144	0.662023	-0.176554	0.990213
4594	MMUT	-0.706797	0.147529	-0.562466	0.997057	0.607071	0.252279	0.476925	0.796567	0.207487	0.691901	0.160013	0.990213
4598	MVK	-0.15428	0.601556	-0.19979	0.997057	0.292444	0.356661	0.382548	0.84894	-0.107821	0.730023	-0.139303	0.990213
4604	MYBPC1	-0.61307	0.122812	-0.600663	0.997057	0.0505214	0.908001	0.047635	0.984148	0.635715	0.130051	0.622041	0.990213
4606	MYBPC2	-0.648191	0.152656	-0.555198	0.997057	-0.249442	0.615363	-0.207511	0.935375	0.962073	0.0408976	0.853269	0.990213
4616	GADD45B	0.076456	0.848859	0.0727775	0.997057	0.157669	0.715589	0.150339	0.958022	-0.236256	0.576273	-0.225937	0.990213
4622	MYH4	-0.731797	0.036287	-0.828585	0.997057	-0.0722234	0.85334	-0.0762137	0.97989	0.885704	0.015174	1.02795	0.990213
4627	MYH9	-0.117082	0.541951	-0.233534	0.997057	-0.207281	0.313601	-0.418785	0.819093	0.329085	0.0980403	0.682273	0.990213
4632	MYL1	-0.225239	0.49887	-0.259141	0.997057	-0.161023	0.654827	-0.184565	0.943368	0.405484	0.245609	0.4734	0.990213
4634	MYL3	-0.296905	0.437129	-0.298115	0.997057	-0.0214977	0.958632	-0.0213794	0.995499	0.351876	0.382621	0.354278	0.990213
4635	MYL4	-0.00506212	0.989451	-0.00504785	0.997472	-0.595086	0.142834	-0.614635	0.746135	0.575353	0.147823	0.593698	0.990213
4646	MYO6	-0.245328	0.52865	-0.241319	0.997057	0.66357	0.108053	0.676483	0.721179	-0.361524	0.37786	-0.357881	0.990213
4650	MYO9B	0.0149019	0.944238	0.0267037	0.997057	0.205649	0.367267	0.374076	0.854851	-0.213506	0.339116	-0.38837	0.990213
4653	MYOC	0.106446	0.761533	0.115943	0.997057	-0.018058	0.961982	-0.0196468	0.995499	-0.101488	0.784152	-0.11053	0.990213
4659	PPP1R12A	0.109787	0.793621	0.0999316	0.997057	0.701277	0.114412	0.664061	0.721179	-0.79387	0.0658076	-0.762748	0.990213
4660	PPP1R12B	-0.518029	0.29584	-0.402666	0.997057	0.308348	0.56682	0.236694	0.929625	0.282836	0.591339	0.217025	0.990213
4668	NAGA	-0.0194924	0.943255	-0.0271756	0.997057	0.106998	0.7169	0.149613	0.958022	-0.0806841	0.78014	-0.11264	0.990213
4676	NAP1L4	0.217564	0.301541	0.39786	0.997057	-0.275148	0.223785	-0.507494	0.777714	0.0206482	0.926662	0.0371225	0.990456
4677	NARS1	0.0263973	0.892848	0.0514327	0.997057	0.188953	0.367636	0.373784	0.854851	-0.210349	0.305398	-0.416873	0.990213
4680	CEACAM6	-0.461308	0.241092	-0.452571	0.997057	0.359843	0.399471	0.349288	0.866623	0.170246	0.685023	0.163794	0.990213
4681	NBL1	0.129479	0.480718	0.270295	0.997057	-0.0784544	0.69233	-0.163299	0.956775	-0.0693688	0.721358	-0.143975	0.990213
4682	NUBP1	-1.63478	0.0485195	-0.777561	0.997057	1.57665	0.0801077	0.739625	0.721179	0.31473	0.727211	0.140817	0.990213
4683	NBN	0.148225	0.590906	0.205693	0.997057	0.0705028	0.812988	0.0975516	0.976186	-0.23289	0.422572	-0.325108	0.990213
4684	NCAM1	0.104934	0.511208	0.251689	0.997057	-0.306303	0.0680077	-0.772985	0.721179	0.17615	0.293728	0.427243	0.990213
4685	NCAM2	0.139564	0.484959	0.267668	0.997057	-0.268591	0.208152	-0.525521	0.771137	0.101405	0.63162	0.193711	0.990213
4688	NCF2	0.350744	0.280178	0.416213	0.997057	-0.53437	0.123659	-0.646976	0.721179	0.120208	0.728236	0.140265	0.990213
4698	NDUFA5	0.2925	0.197737	0.498422	0.997057	-0.24484	0.319867	-0.41331	0.826477	-0.0919837	0.704806	-0.152955	0.990213
4703	NEB	-0.647202	0.050819	-0.769268	0.997057	0.137752	0.708457	0.154296	0.958022	0.59029	0.0943468	0.690239	0.990213
4713	NDUFB7	0.122038	0.557677	0.224456	0.997057	0.128438	0.566939	0.236621	0.929625	-0.259134	0.234413	-0.485072	0.990213
4726	NDUFS6	-0.157675	0.667844	-0.164067	0.997057	0.214362	0.588522	0.223504	0.932193	-0.029281	0.939943	-0.0303847	0.991252
4739	NEDD9	0.119047	0.705661	0.144358	0.997057	-0.649759	0.0489644	-0.837732	0.709568	0.489209	0.135004	0.613841	0.990213
4745	NELL1	-0.689407	0.00703821	-1.09256	0.997057	0.24852	0.392557	0.354499	0.865348	0.531341	0.0559606	0.794198	0.990213
4747	NEFL	-0.422055	0.224562	-0.469258	0.997057	0.839197	0.0210211	0.993746	0.692356	-0.332463	0.367609	-0.36574	0.990213
4753	NELL2	-0.00420158	0.981725	-0.00874498	0.997057	0.220436	0.259447	0.469639	0.803093	-0.206346	0.282257	-0.437724	0.990213
4756	NEO1	0.15632	0.346694	0.361851	0.997057	-0.2145	0.228002	-0.502794	0.780345	0.0309249	0.861034	0.070614	0.990213
4772	NFATC1	-0.0613992	0.687293	-0.153877	0.997057	0.281222	0.0791466	0.742111	0.721179	-0.200717	0.207466	-0.514974	0.990213
4775	NFATC3	-0.320757	0.326132	-0.377825	0.997057	-0.256896	0.467718	-0.300599	0.90413	0.603849	0.0747909	0.737428	0.990213
4778	NFE2	-0.0899968	0.693203	-0.150804	0.997057	0.362621	0.133652	0.629651	0.732606	-0.246733	0.302211	-0.419677	0.990213
4782	NFIC	-0.226454	0.293675	-0.404508	0.997057	0.0632001	0.787424	0.111209	0.97166	0.192179	0.400287	0.341154	0.990213
4790	NFKB1	-0.0232479	0.907224	-0.0444969	0.997057	-0.0413805	0.847278	-0.079404	0.979633	0.0655563	0.755508	0.125673	0.990213
4794	NFKBIE	-0.135183	0.562788	-0.221535	0.997057	0.18115	0.471281	0.298178	0.90413	-0.0225822	0.927261	-0.0368184	0.990456
4799	NFX1	-0.277695	0.265223	-0.429662	0.997057	-0.0199238	0.941499	-0.0302483	0.994303	0.328934	0.210245	0.511759	0.990213
4800	NFYA	-0.204338	0.471396	-0.276116	0.997057	-0.101553	0.740876	-0.136421	0.961038	0.325228	0.275141	0.444378	0.990213
4803	NGF	0.0728158	0.612361	0.19385	0.997057	-0.0337099	0.827494	-0.0898526	0.977855	-0.048978	0.747195	-0.130102	0.990213
4804	NGFR	0.164518	0.500378	0.258225	0.997057	0.0155319	0.953122	0.0242307	0.995499	-0.198444	0.440982	-0.31224	0.990213
4809	SNU13	-0.508679	0.196771	-0.499528	0.997057	-0.442202	0.300893	-0.430125	0.817805	0.990941	0.0136539	1.04568	0.988933
4811	NID1	0.0270321	0.866893	0.0640018	0.997057	-0.0190792	0.912448	-0.0453224	0.984148	-0.0118978	0.944321	-0.0281659	0.991252
4814	NINJ1	0.3493	0.32185	0.381237	0.997057	-0.283732	0.457478	-0.307619	0.903044	-0.118128	0.7528	-0.127114	0.990213
4817	NIT1	-0.11928	0.572857	-0.215818	0.997057	0.021857	0.923809	0.039421	0.988301	0.112172	0.615805	0.20278	0.990213
4830	NME1	0.0991189	0.583178	0.21001	0.997057	0.0716569	0.7129	0.151829	0.958022	-0.1792	0.345206	-0.38343	0.990213
4832	NME3	-0.114243	0.51548	-0.249131	0.997057	-0.0875582	0.643918	-0.190845	0.940007	0.211299	0.251286	0.467632	0.990213
4836	NMT1	-0.0375663	0.928972	-0.0340329	0.997057	-0.0700345	0.877644	-0.0634677	0.984148	0.108965	0.806525	0.0988151	0.990213
4842	NOS1	-0.228953	0.506523	-0.254507	0.997057	0.0721483	0.846708	0.0797045	0.979633	0.186402	0.609136	0.206635	0.990213
4843	NOS2	-0.361277	0.230593	-0.463067	0.997057	0.190727	0.560985	0.240283	0.927605	0.220531	0.491773	0.278314	0.990213
4846	NOS3	-0.277004	0.333392	-0.37211	0.997057	0.110263	0.722909	0.146293	0.958657	0.203529	0.50267	0.271301	0.990213
4851	NOTCH1	0.118661	0.336692	0.369539	0.997057	-0.224973	0.0842708	-0.729142	0.721179	0.0829719	0.526429	0.256295	0.990213
4852	NPY	0.143006	0.76986	0.111768	0.997057	-0.438983	0.403197	-0.346503	0.867807	0.260689	0.613103	0.204339	0.990213
4853	NOTCH2	-0.107429	0.576149	-0.21396	0.997057	-0.134236	0.516272	-0.268455	0.910953	0.248383	0.216473	0.50467	0.990213
4854	NOTCH3	-0.263332	0.260438	-0.43408	0.997057	0.0509344	0.841563	0.0824165	0.979064	0.245072	0.322489	0.402171	0.990213
4856	CCN3	-0.619575	0.0430908	-0.798605	0.997057	0.574209	0.0850962	0.727116	0.721179	0.141622	0.671411	0.171325	0.990213
4868	NPHS1	0.125363	0.643606	0.176939	0.997057	-0.212431	0.466168	-0.301656	0.90413	0.0634867	0.824663	0.0893821	0.990213
4869	NPM1	0.0229837	0.94434	0.0266549	0.997057	-0.522681	0.134062	-0.628963	0.732606	0.474742	0.165493	0.56811	0.990213
4879	NPPB	-0.596172	0.131445	-0.586666	0.997057	-0.217283	0.616362	-0.206922	0.935375	0.873243	0.0331571	0.891636	0.990213
4880	NPPC	0.0263665	0.927827	0.034583	0.997057	-0.12838	0.682288	-0.168947	0.954673	0.0934839	0.760905	0.122806	0.990213
4881	NPR1	0.685934	0.00777768	1.07737	0.997057	-0.452079	0.116962	-0.65924	0.721179	-0.332588	0.243011	-0.476072	0.990213
4884	NPTX1	0.0111448	0.962878	0.0177688	0.997057	0.473745	0.0589451	0.801508	0.714456	-0.465974	0.0578521	-0.787802	0.990213
4885	NPTX2	0.0246258	0.912405	0.0420013	0.997057	0.0802419	0.739274	0.137298	0.961038	-0.104298	0.658626	-0.178454	0.990213
4897	NRCAM	-0.24245	0.159669	-0.545566	0.997057	0.10378	0.58119	0.227933	0.931564	0.171179	0.35149	0.378393	0.990213
4900	NRGN	0.0928093	0.67912	0.158145	0.997057	0.111017	0.646088	0.189593	0.940007	-0.209841	0.373424	-0.361265	0.990213
4902	NRTN	0.445452	0.31464	0.387054	0.997057	-0.0370324	0.938783	-0.0316558	0.99289	-0.461595	0.324005	-0.400892	0.990213
4907	NT5E	0.373335	0.253661	0.440439	0.997057	-0.335118	0.343949	-0.392923	0.841911	-0.0957536	0.783732	-0.11075	0.990213
4908	NTF3	0.595085	0.0403383	0.810188	0.997057	-0.521372	0.0999404	-0.693245	0.721179	-0.164879	0.602296	-0.210611	0.990213
4909	NTF4	-0.0506424	0.881238	-0.0570473	0.997057	0.104479	0.775071	0.117853	0.969096	-0.0435148	0.903262	-0.0490205	0.990456
4915	NTRK2	-0.0606788	0.706113	-0.144125	0.997057	0.110841	0.521058	0.26538	0.913675	-0.038406	0.821332	-0.0911103	0.990213
4916	NTRK3	0.0357385	0.812775	0.0904631	0.997057	-0.00523642	0.974262	-0.0132981	0.998062	-0.034865	0.82682	-0.0882638	0.990213
4919	ROR1	-0.177533	0.418767	-0.31033	0.997057	0.0533903	0.822368	0.0925694	0.97741	0.146983	0.527027	0.255922	0.990213
4925	NUCB2	0.0918433	0.667515	0.16424	0.997057	-0.0069924	0.975826	-0.0124894	0.998062	-0.0957873	0.671428	-0.171315	0.990213
4958	OMD	-0.262968	0.531651	-0.239553	0.997057	-0.142747	0.753697	-0.129428	0.96251	0.430086	0.330567	0.395407	0.990213
4969	OGN	-0.350511	0.155691	-0.550988	0.997057	0.0973018	0.718899	0.148507	0.958657	0.297959	0.255939	0.462974	0.990213
4973	OLR1	0.274525	0.326866	0.377244	0.997057	-0.663767	0.0230257	-0.977552	0.692356	0.329134	0.264614	0.454453	0.990213
4974	OMG	0.11771	0.703515	0.145465	0.997057	0.366288	0.268174	0.460962	0.805626	-0.48201	0.133359	-0.616538	0.990213
4975	OMP	0.00797793	0.980726	0.00922298	0.997057	-0.0416739	0.906897	-0.0482094	0.984148	0.0309945	0.929184	0.0358419	0.990456
4982	TNFRSF11B	0.349584	0.0971649	0.647662	0.997057	-0.0858946	0.711185	-0.152781	0.958022	-0.307845	0.169597	-0.562479	0.990213
4983	OPHN1	-0.033484	0.877484	-0.0588653	0.997057	0.067307	0.773603	0.118645	0.969096	-0.0270739	0.906055	-0.0475983	0.990456
5004	ORM1	-0.107102	0.682134	-0.156569	0.997057	0.00514299	0.985471	0.00750563	0.998062	0.114584	0.678221	0.167549	0.990213
5008	OSM	-0.279933	0.537907	-0.23589	0.997057	-0.883252	0.0650787	-0.781824	0.721179	1.15794	0.0113501	1.0764	0.988933
5019	OXCT1	0.148181	0.487251	0.266253	0.997057	-0.328008	0.148286	-0.606083	0.747158	0.148673	0.509442	0.266985	0.990213
5020	OXT	-0.6656	0.218017	-0.47612	0.997057	-0.523123	0.372736	-0.369771	0.857025	1.24351	0.0250295	0.941786	0.990213
5034	P4HB	0.111471	0.531325	0.239745	0.997057	0.121375	0.526623	0.261822	0.916738	-0.240581	0.196147	-0.528418	0.990213
5037	PEBP1	0.0155047	0.945468	0.0261137	0.997057	-0.13454	0.580981	-0.22806	0.931564	0.111501	0.640816	0.188484	0.990213
5045	FURIN	0.0976143	0.699895	0.147336	0.997057	-0.00984207	0.971285	-0.0148365	0.998062	-0.0994987	0.7099	-0.150183	0.990213
5047	PAEP	-0.00558328	0.992089	-0.00378518	0.997472	-0.210229	0.729294	-0.142775	0.958657	0.207492	0.726927	0.14097	0.990213
5050	PAFAH1B3	-0.862118	0.0333846	-0.84293	0.997057	0.110126	0.808128	0.100139	0.976186	0.856548	0.0463238	0.830062	0.990213
5051	PAFAH2	0.144589	0.636789	0.180596	0.997057	-0.00213561	0.994852	-0.00265939	0.998062	-0.159293	0.622271	-0.199059	0.990213
5052	PRDX1	-0.42205	0.249417	-0.444485	0.997057	0.799644	0.0384069	0.883958	0.708716	-0.294601	0.449306	-0.306529	0.990213
5054	SERPINE1	-0.0195263	0.950979	-0.0234712	0.997057	-0.573649	0.0865206	-0.723658	0.721179	0.57097	0.0810815	0.721209	0.990213
5064	PALM	0.0223674	0.928183	0.0344117	0.997057	-0.198139	0.457046	-0.307917	0.903044	0.164729	0.528363	0.25509	0.990213
5066	PAM	-0.322359	0.112366	-0.618722	0.997057	0.327523	0.135282	0.626927	0.732606	0.0461439	0.83295	0.0850893	0.990213
5067	CNTN3	0.434016	0.0953314	0.651404	0.997057	-0.411282	0.144914	-0.611342	0.747158	-0.0905478	0.747135	-0.130134	0.990213
5068	REG3A	0.0731778	0.823615	0.0851306	0.997057	-0.498446	0.152744	-0.599277	0.747158	0.395533	0.249056	0.469886	0.990213
5069	PAPPA	0.0617799	0.884018	0.0557015	0.997057	-0.212566	0.641446	-0.192275	0.940007	0.134564	0.763405	0.121481	0.990213
5092	PCBD1	0.116077	0.693347	0.150729	0.997057	0.26136	0.408526	0.342549	0.874415	-0.379735	0.216813	-0.504288	0.990213
5094	PCBP2	-0.0620941	0.845964	-0.07419	0.997057	-0.00599428	0.986138	-0.00716126	0.998062	0.0750251	0.824103	0.0896722	0.990213
5097	PCDH1	0.0500355	0.708101	0.143101	0.997057	-0.0942475	0.510294	-0.272319	0.910953	0.0343967	0.807561	0.0982746	0.990213
5099	PCDH7	0.0749281	0.714478	0.139823	0.997057	-0.119952	0.586229	-0.224886	0.931564	0.031229	0.885305	0.0581814	0.990456
5101	PCDH9	-0.0998312	0.748815	-0.122346	0.997057	-0.300224	0.369416	-0.372379	0.855684	0.398813	0.220579	0.50008	0.990213
5104	SERPINA5	0.43641	0.126108	0.595227	0.997057	-0.213479	0.494512	-0.282641	0.907694	-0.282586	0.354102	-0.376317	0.990213
5111	PCNA	0.468975	0.282143	0.414485	0.997057	-0.583951	0.213344	-0.519424	0.771137	0.0357486	0.938702	0.0310141	0.991252
5118	PCOLCE	-0.0444098	0.839924	-0.0771401	0.997057	-0.046738	0.843646	-0.0813177	0.979064	0.0942983	0.684357	0.164162	0.990213
5119	CHMP1A	-0.115408	0.692188	-0.151331	0.997057	0.292597	0.349368	0.38847	0.843695	-0.151341	0.622795	-0.198758	0.990213
5133	PDCD1	-0.106512	0.654083	-0.17135	0.997057	0.208507	0.414102	0.338445	0.874735	-0.0807642	0.747859	-0.129747	0.990213
5137	PDE1C	-0.629478	0.148473	-0.561112	0.997057	0.210442	0.659479	0.181901	0.944972	0.500924	0.279855	0.439956	0.990213
5144	PDE4D	-0.393873	0.474572	-0.274126	0.997057	0.576149	0.331006	0.403755	0.835754	-0.11208	0.847811	-0.0774169	0.990213
5154	PDGFA	-0.0939365	0.754322	-0.119569	0.997057	-0.0158794	0.960924	-0.0201941	0.995499	0.120019	0.704892	0.152909	0.990213
5155	PDGFB	0.00530113	0.986945	0.00624688	0.997057	-0.0999355	0.77484	-0.117978	0.969096	0.0897579	0.792958	0.105907	0.990213
5156	PDGFRA	-0.0221084	0.891617	-0.0520276	0.997057	-0.00117785	0.994617	-0.00278078	0.998062	0.0257969	0.880326	0.0607269	0.990213
5159	PDGFRB	-0.0727894	0.768054	-0.112672	0.997057	0.228569	0.387881	0.358056	0.862312	-0.1376	0.597004	-0.213701	0.990213
5168	ENPP2	0.0824528	0.627528	0.185593	0.997057	-0.028357	0.876988	-0.0638109	0.984148	-0.0648557	0.718038	-0.14577	0.990213
5174	PDZK1	0.0986085	0.720057	0.136963	0.997057	-0.363454	0.215469	-0.516962	0.771137	0.237922	0.410851	0.33348	0.990213
5175	PECAM1	0.0889908	0.674177	0.160736	0.997057	-0.0694096	0.761063	-0.125428	0.964827	-0.0328493	0.883321	-0.0591953	0.990213
5176	SERPINF1	0.101028	0.578887	0.212418	0.997057	-0.175064	0.369812	-0.372067	0.855766	0.0548678	0.775729	0.114965	0.990213
5179	PENK	-0.100566	0.665431	-0.165339	0.997057	0.203588	0.414965	0.337813	0.87523	-0.0826901	0.736521	-0.135813	0.990213
5184	PEPD	-0.00668591	0.973683	-0.0125944	0.997057	0.254696	0.23812	0.491776	0.781862	-0.236373	0.264619	-0.454448	0.990213
5196	PF4	0.326744	0.0987661	0.644443	0.997057	-0.0316032	0.884712	-0.0597739	0.984148	-0.334336	0.110212	-0.657682	0.990213
5199	CFP	0.172646	0.243051	0.45065	0.997057	-0.228279	0.148661	-0.605505	0.747158	0.0258986	0.869701	0.066167	0.990213
5202	PFDN2	-0.0263542	0.947045	-0.0253576	0.997057	0.628627	0.13506	0.627296	0.732606	-0.572408	0.165343	-0.568318	0.990213
5203	PFDN4	0.0297065	0.94205	0.0277534	0.997057	-1.00717	0.0168378	-1.03267	0.692356	0.93107	0.0246765	0.944283	0.990213
5208	PFKFB2	-0.0416922	0.824324	-0.0847826	0.997057	-0.203317	0.310938	-0.421134	0.819093	0.241167	0.21854	0.502352	0.990213
5212	VIT	0.0357275	0.913898	0.0412825	0.997057	0.721741	0.0360011	0.896061	0.708716	-0.730824	0.0296166	-0.911941	0.990213
5226	PGD	0.124398	0.701255	0.146633	0.997057	0.284622	0.414011	0.338512	0.874735	-0.411289	0.224774	-0.495456	0.990213
5228	PGF	-0.0758045	0.672405	-0.161667	0.997057	-0.0386127	0.84161	-0.0823918	0.979064	0.121551	0.52006	0.260281	0.990213
5241	PGR	-0.00819933	0.976086	-0.0114442	0.997057	-0.167614	0.568943	-0.235393	0.930453	0.169614	0.555997	0.238117	0.990213
5265	SERPINA1	-0.152282	0.565504	-0.219988	0.997057	0.26913	0.344141	0.392765	0.841911	-0.0877305	0.754364	-0.126281	0.990213
5266	PI3	0.696034	0.0488184	0.776464	0.997057	-0.48256	0.214236	-0.518388	0.771137	-0.314677	0.411153	-0.333262	0.990213
5267	SERPINA4	0.206425	0.203114	0.492346	0.997057	-0.132116	0.452869	-0.310809	0.902119	-0.103855	0.548394	-0.242742	0.990213
5268	SERPINB5	-0.802614	0.209233	-0.485577	0.997057	0.816681	0.237435	0.492511	0.781862	0.113732	0.86787	0.0671058	0.990213
5269	SERPINB6	-0.326987	0.191901	-0.505163	0.997057	0.419162	0.118658	0.656081	0.721179	-0.0364223	0.892007	-0.0547588	0.990456
5270	SERPINE2	-0.0230526	0.939626	-0.0289168	0.997057	-0.108536	0.740806	-0.13646	0.961038	0.129629	0.686375	0.16305	0.990213
5271	SERPINB8	-0.0827869	0.710798	-0.141713	0.997057	-0.168116	0.483574	-0.289903	0.904963	0.253322	0.278645	0.441086	0.990213
5272	SERPINB9	-0.269821	0.125114	-0.596854	0.997057	0.156083	0.416299	0.336837	0.876156	0.151649	0.420807	0.326359	0.990213
5274	SERPINI1	0.280559	0.155823	0.550806	0.997057	-0.0733501	0.73449	-0.13992	0.960103	-0.242834	0.247342	-0.471629	0.990213
5276	SERPINI2	0.62929	0.0553172	0.753956	0.997057	-0.103189	0.77728	-0.116663	0.969096	-0.603392	0.0835605	-0.71511	0.990213
5284	PIGR	0.240434	0.275934	0.419976	0.997057	-0.295712	0.212433	-0.520486	0.771137	0.0148159	0.949797	0.0253915	0.991252
5310	PKD1	-0.0387268	0.841722	-0.0762615	0.997057	0.388037	0.055783	0.812362	0.714456	-0.328274	0.101541	-0.674951	0.990213
5311	PKD2	-0.0973514	0.634768	-0.181684	0.997057	-0.0356687	0.87188	-0.0664846	0.984148	0.142775	0.508744	0.267429	0.990213
5313	PKLR	0.228632	0.60808	0.196197	0.997057	-1.08196	0.0190595	-1.01102	0.692356	0.780695	0.0904124	0.699019	0.990213
5319	PLA2G1B	0.410332	0.142704	0.569493	0.997057	-0.426879	0.158003	-0.591447	0.747158	-0.0491882	0.870097	-0.0659639	0.990213
5320	PLA2G2A	-0.0642996	0.848201	-0.0730985	0.997057	-0.0297209	0.934674	-0.0337854	0.991431	0.100201	0.777537	0.114011	0.990213
5321	PLA2G4A	-0.0676471	0.834686	-0.079702	0.997057	0.35357	0.308179	0.423584	0.819093	-0.263007	0.440284	-0.312722	0.990213
5327	PLAT	0.0865733	0.807749	0.0929415	0.997057	-0.0875032	0.819751	-0.0939578	0.976908	-0.01283	0.972775	-0.013763	0.997556
5328	PLAU	0.0283058	0.894194	0.0507829	0.997057	-0.0735626	0.748237	-0.132402	0.96251	0.0388405	0.862793	0.069711	0.990213
5329	PLAUR	0.00392406	0.985497	0.00693973	0.997057	-0.246994	0.28389	-0.445836	0.807938	0.232081	0.304552	0.417615	0.990213
5330	PLCB2	-0.0781052	0.818551	-0.0876195	0.997057	0.609967	0.0893888	0.71684	0.721179	-0.496799	0.160543	-0.57505	0.990213
5340	PLG	0.231339	0.225219	0.468578	0.997057	-0.223737	0.277295	-0.452108	0.807938	-0.0439404	0.829292	-0.086983	0.990213
5345	SERPINF2	0.195156	0.211558	0.483046	0.997057	-0.230251	0.169434	-0.575117	0.751696	0.00266869	0.987256	0.00644162	0.999251
5346	PLIN1	0.190544	0.45532	0.286315	0.997057	-0.381903	0.160468	-0.587848	0.747158	0.153	0.571038	0.229061	0.990213
5360	PLTP	-0.0225974	0.941606	-0.0279668	0.997057	-0.0324919	0.922234	-0.0402387	0.987913	0.0563209	0.86273	0.0697433	0.990213
5365	PLXNB3	0.0310446	0.875442	0.0598548	0.997057	0.272394	0.195676	0.540662	0.764832	-0.295416	0.151032	-0.588877	0.990213
5367	PMCH	-0.302517	0.410368	-0.316028	0.997057	0.352318	0.373943	0.368826	0.85843	0.000265764	0.999457	0.000274636	0.999895
5373	PMM2	-0.326983	0.108616	-0.625545	0.997057	0.0332087	0.882238	0.0610661	0.984148	0.333065	0.122313	0.635373	0.990213
5378	PMS1	1.16063	0.0162204	0.962477	0.997057	-0.0408642	0.940342	-0.030848	0.994174	-1.25594	0.0135433	-1.04705	0.988933
5394	EXOSC10	0.0356424	0.900519	0.0477298	0.997057	-0.154791	0.614103	-0.208254	0.935375	0.108418	0.718571	0.145482	0.990213
5406	PNLIP	0.608115	0.0876569	0.667755	0.997057	-0.023295	0.952789	-0.0244027	0.995499	-0.656251	0.0806431	-0.722304	0.990213
5407	PNLIPRP1	0.564354	0.132066	0.585689	0.997057	-0.185452	0.652072	-0.186147	0.942623	-0.45218	0.257017	-0.461904	0.990213
5420	PODXL	0.102388	0.402022	0.321761	0.997057	-0.0414413	0.752993	-0.129811	0.96251	-0.0745741	0.564431	-0.233024	0.990213
5430	POLR2A	0.590815	0.0996419	0.6427	0.997057	-1.08916	0.00319137	-1.30637	0.65946	0.383456	0.318302	0.405722	0.990213
5435	POLR2F	0.0382726	0.846727	0.0738175	0.997057	-0.265887	0.206793	-0.527136	0.771137	0.211841	0.307071	0.415409	0.990213
5443	POMC	0.487083	0.337905	0.368599	0.997057	-0.301517	0.58462	-0.225858	0.931564	-0.254845	0.636886	-0.190713	0.990213
5444	PON1	0.580202	0.00980028	1.04185	0.997057	-0.255991	0.312317	-0.419916	0.819093	-0.402335	0.100348	-0.677423	0.990213
5445	PON2	-0.34167	0.223201	-0.470672	0.997057	-0.7004	0.0166316	-1.03481	0.692356	1.05177	7.32e-05	1.82638	0.208793
5446	PON3	0.368341	0.126626	0.594384	0.997057	-0.515813	0.0442949	-0.856965	0.709568	0.0828064	0.749475	0.128886	0.990213
5473	PPBP	-0.306083	0.356045	-0.354796	0.997057	0.147505	0.681906	0.169162	0.954603	0.200322	0.569037	0.230259	0.990213
5479	PPIB	-0.147495	0.644499	-0.176461	0.997057	0.404336	0.236572	0.493439	0.781862	-0.222511	0.509071	-0.267221	0.990213
5493	PPL	0.148939	0.515068	0.249377	0.997057	-0.280526	0.251953	-0.47726	0.796567	0.10237	0.672434	0.170757	0.990213
5494	PPM1A	0.213324	0.275191	0.420639	0.997057	0.0830696	0.695694	0.161415	0.956775	-0.31756	0.120345	-0.638873	0.990213
5495	PPM1B	-0.0923967	0.782564	-0.105426	0.997057	0.656949	0.0615915	0.792807	0.721179	-0.52583	0.130019	-0.622094	0.990213
5501	PPP1CC	-0.267851	0.406859	-0.31843	0.997057	0.756928	0.0244615	0.966726	0.692356	-0.425768	0.208605	-0.513653	0.990213
5504	PPP1R2	-0.138799	0.565043	-0.22025	0.997057	0.429629	0.0918627	0.711106	0.721179	-0.256429	0.311454	-0.4116	0.990213
5525	PPP2R5A	-0.394176	0.371847	-0.343146	0.997057	0.609146	0.198014	0.53777	0.764832	-0.143332	0.759832	-0.123375	0.990213
5534	PPP3R1	-0.126748	0.594569	-0.203657	0.997057	0.464812	0.0632839	0.787411	0.721179	-0.303558	0.222935	-0.497475	0.990213
5538	PPT1	0.623351	0.132401	0.585163	0.997057	-0.024853	0.956486	-0.0224897	0.995499	-0.67176	0.12441	-0.631694	0.990213
5539	PPY	0.447177	0.396455	0.325628	0.997057	0.0508471	0.929256	0.0365948	0.988541	-0.547652	0.324486	-0.400488	0.990213
5547	PRCP	0.123777	0.569158	0.217912	0.997057	-0.152356	0.515235	-0.269124	0.910953	0.00774432	0.973166	0.0135654	0.997556
5549	PRELP	0.115388	0.600363	0.200448	0.997057	-0.258606	0.272379	-0.456854	0.807938	0.118822	0.609527	0.206409	0.990213
5553	PRG2	0.047539	0.868574	0.0631859	0.997057	-0.215307	0.485621	-0.288538	0.904963	0.153078	0.61325	0.204255	0.990213
5564	PRKAB1	0.0104435	0.95194	0.0230102	0.997057	0.132535	0.475507	0.29532	0.904963	-0.138535	0.446899	-0.308174	0.990213
5573	PRKAR1A	0.420879	0.281841	0.414749	0.997057	0.331007	0.43503	0.32334	0.886614	-0.786518	0.0517989	-0.808963	0.990213
5576	PRKAR2A	0.0637263	0.733439	0.130136	0.997057	0.0281336	0.889055	0.0575063	0.984148	-0.0980413	0.619446	-0.200682	0.990213
5588	PRKCQ	0.837989	0.000613988	1.44253	0.589633	-0.371621	0.193051	-0.543941	0.764832	-0.579282	0.0340918	-0.886602	0.990213
5592	PRKG1	-0.128256	0.736422	-0.128621	0.997057	0.586912	0.146997	0.608083	0.747158	-0.418768	0.294197	-0.426821	0.990213
5601	MAPK9	-0.472857	0.208682	-0.486181	0.997057	0.705292	0.0786504	0.743405	0.721179	-0.147582	0.713481	-0.148239	0.990213
5603	MAPK13	0.660536	0.148015	0.561769	0.997057	-0.529843	0.286198	-0.443665	0.807938	-0.229801	0.638833	-0.189609	0.990213
5604	MAP2K1	-0.421276	0.204066	-0.491282	0.997057	0.666123	0.05869	0.802365	0.714456	-0.16764	0.636096	-0.191163	0.990213
5608	MAP2K6	-0.440172	0.0898239	-0.663019	0.997057	0.758584	0.00477299	1.24251	0.692356	-0.235073	0.399288	-0.341886	0.990213
5610	EIF2AK2	-0.136738	0.495069	-0.261458	0.997057	0.240566	0.262134	0.466945	0.803093	-0.0777297	0.714178	-0.147861	0.990213
5612	THAP12	0.365273	0.410188	0.316151	0.997057	-0.262477	0.584744	-0.225783	0.931564	-0.1563	0.739794	-0.134058	0.990213
5617	PRL	0.357324	0.395655	0.326186	0.997057	-1.18313	0.00593156	-1.20748	0.692356	0.733957	0.0929181	0.693391	0.990213
5623	PSPN	-0.632115	0.294825	-0.403529	0.997057	0.27313	0.677383	0.171718	0.953316	0.443852	0.488316	0.280558	0.990213
5624	PROC	0.200718	0.318606	0.383843	0.997057	-0.109007	0.61729	-0.206375	0.935375	-0.119609	0.575727	-0.226262	0.990213
5627	PROS1	0.163373	0.434982	0.299527	0.997057	-0.224907	0.317045	-0.415766	0.821408	0.0330179	0.881802	0.0599719	0.990213
5641	LGMN	0.109456	0.569842	0.217524	0.997057	-0.185452	0.369479	-0.372329	0.855684	0.0554082	0.785743	0.109693	0.990213
5645	PRSS2	0.663892	0.0077755	1.07741	0.997057	-0.392359	0.161424	-0.586465	0.747158	-0.365166	0.183923	-0.543624	0.990213
5648	MASP1	-0.0443437	0.860204	-0.0672526	0.997057	0.193332	0.474719	0.295852	0.904963	-0.135606	0.609417	-0.206473	0.990213
5650	KLK7	0.348233	0.223362	0.470505	0.997057	-0.290706	0.348429	-0.389238	0.842841	-0.110261	0.718052	-0.145762	0.990213
5651	TMPRSS15	0.329054	0.471611	0.275982	0.997057	0.526584	0.28349	0.446213	0.807938	-0.871293	0.0646954	-0.766088	0.990213
5652	PRSS8	0.538147	0.0386448	0.817669	0.997057	-0.329594	0.25152	-0.477705	0.796567	-0.284945	0.3125	-0.410696	0.990213
5653	KLK6	0.314535	0.18363	0.514992	0.997057	-0.0594804	0.8181	-0.0948345	0.976365	-0.294024	0.240725	-0.478442	0.990213
5655	KLK10	0.0916237	0.735504	0.129087	0.997057	-0.0233905	0.93633	-0.0329269	0.992117	-0.0798436	0.780512	-0.112444	0.990213
5657	PRTN3	-0.148588	0.568071	-0.218529	0.997057	-0.446588	0.10504	-0.682581	0.721179	0.59334	0.0249912	0.942055	0.990213
5660	PSAP	0.022724	0.913402	0.0415212	0.997057	-0.485865	0.0246322	-0.965478	0.692356	0.439786	0.0391992	0.861095	0.990213
5682	PSMA1	-0.0152021	0.975162	-0.0118867	0.997057	0.556298	0.286867	0.443038	0.807938	-0.515608	0.313384	-0.409934	0.990213
5697	PYY	-0.50559	0.29773	-0.401066	0.997057	1.2058	0.0169998	1.03101	0.692356	-0.590214	0.248805	-0.47014	0.990213
5702	PSMC3	-0.998252	0.0635943	-0.72842	0.997057	0.238512	0.689356	0.164968	0.956775	0.885541	0.122364	0.635283	0.990213
5707	PSMD1	0.156034	0.734682	0.129504	0.997057	-0.278802	0.57425	-0.23215	0.930532	0.0928038	0.848739	0.0769388	0.990213
5711	PSMD5	0.270363	0.226662	0.467088	0.997057	-0.358713	0.134252	-0.628645	0.732606	0.0417346	0.861339	0.0704575	0.990213
5715	PSMD9	-0.0754421	0.823562	-0.0851563	0.997057	-0.454432	0.207611	-0.526164	0.771137	0.519231	0.139318	0.606897	0.990213
5720	PSME1	0.124156	0.493749	0.262264	0.997057	-0.0385402	0.844131	-0.0810623	0.979064	-0.101641	0.596328	-0.214097	0.990213
5721	PSME2	-0.00678671	0.974106	-0.0123919	0.997057	-0.147621	0.510848	-0.27196	0.910953	0.148897	0.498527	0.273957	0.990213
5728	PTEN	-0.11175	0.747712	-0.122903	0.997057	0.500881	0.175486	0.566821	0.756532	-0.354823	0.33022	-0.395696	0.990213
5730	PTGDS	0.00846851	0.961715	0.018326	0.997057	-0.0782473	0.679916	-0.170285	0.953316	0.0654605	0.72507	0.141971	0.990213
5741	PTH	-0.618701	0.241716	-0.451958	0.997057	0.496907	0.386261	0.359295	0.862312	0.214651	0.703383	0.153731	0.990213
5745	PTH1R	0.443413	0.0557717	0.75247	0.997057	-0.326992	0.197928	-0.537875	0.764832	-0.181728	0.46921	-0.293121	0.990213
5754	PTK7	0.226765	0.531422	0.239688	0.997057	-0.589545	0.125635	-0.643462	0.722464	0.31137	0.414813	0.330633	0.990213
5764	PTN	0.50058	0.0873959	0.668332	0.997057	-0.350308	0.274226	-0.455063	0.807938	-0.223195	0.479167	-0.286538	0.990213
5768	QSOX1	-0.00968183	0.958429	-0.0199003	0.997057	-0.168367	0.397175	-0.351012	0.865552	0.171989	0.3776	0.358079	0.990213
5770	PTPN1	-0.216418	0.431182	-0.302036	0.997057	0.499361	0.0862049	0.72442	0.721179	-0.236577	0.415044	-0.330468	0.990213
5777	PTPN6	0.00619414	0.986623	0.00640109	0.997057	0.223237	0.574598	0.231939	0.930532	-0.220627	0.570756	-0.22923	0.990213
5780	PTPN9	1.05241	0.0094981	1.0467	0.997057	-0.870408	0.0522569	-0.82512	0.713517	-0.341031	0.448704	-0.30694	0.990213
5787	PTPRB	0.0301393	0.877346	0.058932	0.997057	0.245054	0.238819	0.491028	0.781862	-0.268233	0.187234	-0.53943	0.990213
5788	PTPRC	0.0133819	0.942899	0.027346	0.997057	-0.0522573	0.794966	-0.107167	0.975141	0.0350965	0.85879	0.0717672	0.990213
5792	PTPRF	-0.133258	0.551859	-0.227799	0.997057	-0.0776794	0.748131	-0.132459	0.96251	0.223059	0.343548	0.384769	0.990213
5794	PTPRH	0.226805	0.426744	0.304984	0.997057	-0.0970598	0.753585	-0.129489	0.96251	-0.160155	0.596199	-0.214173	0.990213
5796	PTPRK	0.0685463	0.648672	0.174232	0.997057	0.00329972	0.983752	0.00839408	0.998062	-0.079645	0.616045	-0.202641	0.990213
5797	PTPRM	0.0656211	0.711041	0.141588	0.997057	-0.082818	0.663932	-0.179357	0.945617	0.00606375	0.97417	0.0130576	0.997556
5799	PTPRN2	0.0775558	0.735381	0.12915	0.997057	0.113145	0.647135	0.188988	0.94019	-0.194858	0.419341	-0.327401	0.990213
5801	PTPRR	0.333897	0.231284	0.462365	0.997057	0.197663	0.51468	0.269482	0.910953	-0.561805	0.0519782	-0.808306	0.990213
5802	PTPRS	0.0715883	0.691905	0.151478	0.997057	0.00161912	0.993367	0.00342662	0.998062	-0.0814305	0.669451	-0.172414	0.990213
5803	PTPRZ1	-0.00416349	0.985653	-0.00686533	0.997057	0.15601	0.53062	0.25928	0.917128	-0.14471	0.552838	-0.240035	0.990213
5805	PTS	-0.235135	0.561421	-0.222315	0.997057	0.385014	0.376656	0.36671	0.859341	-0.106222	0.804259	-0.0999973	0.990213
5806	PTX3	-0.0172317	0.948439	-0.0246891	0.997057	0.0531028	0.853374	0.0761954	0.97989	-0.0316103	0.910561	-0.045305	0.990456
5816	PVALB	-0.695171	0.119887	-0.605589	0.997057	0.679831	0.16041	0.587933	0.747158	0.124856	0.795257	0.104703	0.990213
5817	PVR	0.486778	0.0479662	0.779608	0.997057	-0.19669	0.47088	-0.29845	0.90413	-0.35486	0.179541	-0.549266	0.990213
5818	NECTIN1	-0.529616	0.183661	-0.514955	0.997057	-0.395742	0.361025	-0.379042	0.849072	0.969824	0.0174125	1.00462	0.990213
5819	NECTIN2	-0.032668	0.859184	-0.0677485	0.997057	-0.28542	0.143083	-0.614239	0.746135	0.309699	0.103816	0.670305	0.990213
5829	PXN	-0.228453	0.418349	-0.310612	0.997057	-0.321295	0.289554	-0.440531	0.807938	0.562506	0.0530854	0.804291	0.990213
5833	PCYT2	-0.290538	0.361631	-0.35064	0.997057	0.709956	0.0333191	0.910437	0.708716	-0.355485	0.289446	-0.431122	0.990213
5858	PZP	0.797872	0.0537005	0.759329	0.997057	-0.0583503	0.899065	-0.0522871	0.984148	-0.834428	0.0562413	-0.793237	0.990213
5860	QDPR	-0.0582281	0.783624	-0.104899	0.997057	0.172114	0.449492	0.313158	0.900547	-0.0998008	0.655527	-0.180191	0.990213
5863	RGL2	-0.809882	0.0745772	-0.698653	0.997057	1.10826	0.0215488	0.989351	0.692356	-0.157306	0.749074	-0.129099	0.990213
5870	RAB6A	0.319781	0.406785	0.31848	0.997057	0.203407	0.626217	0.201136	0.938066	-0.551553	0.171384	-0.56006	0.990213
5874	RAB27B	-0.36716	0.268055	-0.427074	0.997057	0.339414	0.344038	0.39285	0.841911	0.08475	0.810507	0.0967394	0.990213
5881	RAC3	0.649173	0.0291587	0.865959	0.997057	-0.208489	0.53073	-0.25921	0.917128	-0.52477	0.100525	-0.677055	0.990213
5887	RAD23B	-0.0935924	0.669901	-0.162984	0.997057	0.282731	0.227338	0.50353	0.780345	-0.166239	0.472206	-0.291132	0.990213
5888	RAD51	0.209911	0.594966	0.203436	0.997057	-0.605253	0.149603	-0.604057	0.747158	0.345213	0.406202	0.336841	0.990213
5899	RALB	-0.515586	0.122251	-0.6016	0.997057	0.581476	0.105659	0.681317	0.721179	0.0186318	0.958636	0.0209164	0.993107
5902	RANBP1	0.188978	0.610448	0.194898	0.997057	-0.560625	0.155521	-0.595116	0.747158	0.325847	0.403912	0.338506	0.990213
5903	RANBP2	0.0532027	0.831894	0.0810696	0.997057	0.185763	0.49036	0.285387	0.906757	-0.237205	0.367195	-0.36606	0.990213
5905	RANGAP1	0.272868	0.357395	0.353787	0.997057	0.116878	0.716405	0.149887	0.958022	-0.416367	0.180268	-0.548323	0.990213
5906	RAP1A	0.695553	0.220003	0.474022	0.997057	-0.421502	0.494896	-0.282388	0.907694	-0.372595	0.537607	-0.249361	0.990213
5918	RARRES1	-0.0546003	0.822879	-0.0854919	0.997057	0.22589	0.387725	0.358175	0.862312	-0.155331	0.545501	-0.244511	0.990213
5919	RARRES2	-0.0663139	0.811633	-0.0910259	0.997057	0.155816	0.603045	0.214808	0.934667	-0.0751756	0.798086	-0.103223	0.990213
5921	RASA1	-0.137034	0.589595	-0.206423	0.997057	0.071557	0.794305	0.107521	0.975141	0.0844013	0.753453	0.126766	0.990213
5923	RASGRF1	0.259629	0.611534	0.194302	0.997057	0.272278	0.621849	0.203695	0.93616	-0.550367	0.304905	-0.417305	0.990213
5947	RBP1	-0.642321	0.111869	-0.619616	0.997057	0.242742	0.584633	0.22585	0.931564	0.484332	0.261214	0.457767	0.990213
5948	RBP2	0.266104	0.557478	0.224571	0.997057	-1.31253	0.00435082	-1.25731	0.692356	0.959618	0.0387143	0.863385	0.990213
5967	REG1A	-0.0541182	0.860568	-0.0670755	0.997057	-0.177559	0.592487	-0.22112	0.933797	0.230373	0.477264	0.28779	0.990213
5968	REG1B	-0.0281854	0.936606	-0.0303664	0.997057	-0.0437314	0.908962	-0.0471354	0.984148	0.0733163	0.844655	0.0790437	0.990213
5971	RELB	-0.575161	0.24779	-0.44605	0.997057	0.0827763	0.878859	0.0628322	0.984148	0.562536	0.285262	0.43495	0.990213
5972	REN	0.0780486	0.794941	0.0992771	0.997057	-0.188799	0.55921	-0.241379	0.927509	0.0936576	0.767729	0.119191	0.990213
5978	REST	-0.082603	0.804687	-0.0944535	0.997057	0.00682055	0.984912	0.00779464	0.998062	0.0856412	0.808202	0.0979406	0.990213
5979	RET	0.128005	0.609466	0.195436	0.997057	0.194829	0.469958	0.299076	0.90413	-0.329351	0.208424	-0.513862	0.990213
5984	RFC4	-0.115368	0.546193	-0.231072	0.997057	0.0684451	0.740095	0.136849	0.961038	0.0632052	0.754753	0.126075	0.990213
6001	RGS10	0.0281997	0.936909	0.0302207	0.997057	0.375237	0.325329	0.408597	0.831342	-0.390698	0.294817	-0.426264	0.990213
6013	RLN1	-0.250548	0.596033	-0.202845	0.997057	-0.0731812	0.886205	-0.0589939	0.984148	0.349629	0.482917	0.284079	0.990213
6019	RLN2	0.285685	0.627149	0.185799	0.997057	-0.641061	0.309659	-0.422268	0.819093	0.294943	0.634947	0.191816	0.990213
6035	RNASE1	0.0819806	0.667947	0.164013	0.997057	-0.164502	0.422442	-0.332371	0.877474	0.0660093	0.743784	0.131923	0.990213
6037	RNASE3	0.053502	0.896203	0.0498127	0.997057	0.0214605	0.961342	0.0199779	0.995499	-0.0802443	0.853001	-0.0747439	0.990213
6038	RNASE4	0.127796	0.470703	0.276552	0.997057	-0.165539	0.384516	-0.360633	0.862312	0.0158796	0.932645	0.0340858	0.990863
6039	RNASE6	-0.0191161	0.92409	-0.0363793	0.997057	-0.34137	0.106755	-0.679094	0.721179	0.34814	0.0927678	0.693725	0.990213
6046	BRD2	-1.12586	0.0192023	-0.935204	0.997057	-0.47409	0.379188	-0.364743	0.859512	1.71014	0.000370023	1.59687	0.312968
6047	RNF4	-1.06417	0.0613984	-0.734899	0.997057	0.143664	0.820081	0.0937826	0.976908	1.0499	0.0817146	0.719636	0.990213
6048	RNF5	-0.282003	0.225744	-0.468035	0.997057	0.400093	0.107692	0.677206	0.721179	-0.0683616	0.78337	-0.110941	0.990213
6091	ROBO1	-0.048856	0.776528	-0.108435	0.997057	0.167251	0.363715	0.376895	0.853308	-0.105603	0.560443	-0.235427	0.990213
6092	ROBO2	-0.12175	0.482631	-0.269109	0.997057	0.335707	0.0656112	0.780191	0.721179	-0.185537	0.308883	-0.41383	0.990213
6102	RP2	0.107269	0.601699	0.199711	0.997057	0.221413	0.314445	0.418042	0.819093	-0.331663	0.119981	-0.639526	0.990213
6103	RPGR	-0.572072	0.22365	-0.470205	0.997057	0.512764	0.314215	0.418245	0.819093	0.147441	0.769058	0.118488	0.990213
6118	RPA2	0.037645	0.907952	0.0441459	0.997057	0.217214	0.535183	0.25639	0.921615	-0.249955	0.465409	-0.295656	0.990213
6120	RPE	-0.779464	0.0599192	-0.739378	0.997057	-0.285155	0.534239	-0.256986	0.921091	1.14274	0.00716858	1.15114	0.988933
6204	RPS10	0.0390259	0.905026	0.0455563	0.997057	0.239823	0.495262	0.282147	0.907694	-0.27314	0.426809	-0.322116	0.990213
6237	RRAS	0.22253	0.680356	0.157498	0.997057	0.551946	0.341088	0.395294	0.841911	-0.776711	0.167346	-0.565554	0.990213
6241	RRM2	0.599213	0.0535102	0.759971	0.997057	-0.395083	0.247136	-0.482247	0.794648	-0.290388	0.387074	-0.350934	0.990213
6261	RYR1	-0.19567	0.561123	-0.222486	0.997057	0.568529	0.11119	0.670282	0.721179	-0.325946	0.357336	-0.37376	0.990213
6272	SORT1	-0.0761323	0.676221	-0.159663	0.997057	0.0568825	0.772137	0.119437	0.96887	0.0304942	0.874299	0.0638114	0.990213
6274	S100A3	-0.0829456	0.803678	-0.0949525	0.997057	0.611272	0.0820681	0.734632	0.721179	-0.492647	0.155515	-0.582276	0.990213
6275	S100A4	0.263495	0.213225	0.481243	0.997057	0.111172	0.629706	0.199097	0.938066	-0.400446	0.0692807	-0.752626	0.990213
6282	S100A11	0.0680422	0.719033	0.137487	0.997057	-0.10298	0.612798	-0.209025	0.935375	0.0226644	0.909747	0.0457194	0.990456
6283	S100A12	-0.0916991	0.772073	-0.110661	0.997057	0.0524957	0.877922	0.0633225	0.984148	0.052064	0.876314	0.0627798	0.990213
6284	S100A13	0.50498	0.188921	0.508667	0.997057	-0.544456	0.189444	-0.548503	0.764832	-0.0422379	0.918275	-0.0413825	0.990456
6286	S100P	0.14562	0.623156	0.187964	0.997057	-0.167302	0.60069	-0.216211	0.934667	-0.00232149	0.994094	-0.00298531	0.999251
6291	SAA4	0.0512297	0.771752	0.110822	0.997057	0.102738	0.588281	0.223649	0.932193	-0.15552	0.401998	-0.339902	0.990213
6295	SAG	0.630479	0.332003	0.373196	0.997057	0.664808	0.343703	0.393127	0.841911	-1.33996	0.0454209	-0.833751	0.990213
6303	SAT1	0.0401957	0.917442	0.0395765	0.997057	0.0111576	0.978736	0.0109859	0.998062	-0.0555332	0.892135	-0.0546935	0.990456
6304	SATB1	0.226622	0.207692	0.487268	0.997057	-0.185336	0.341236	-0.395171	0.841911	-0.0754405	0.694648	-0.158506	0.990213
6311	ATXN2	-0.105042	0.850219	-0.0721145	0.997057	0.717491	0.226875	0.504044	0.780345	-0.569681	0.328592	-0.39705	0.990213
6320	CLEC11A	0.0419593	0.894156	0.0508011	0.997057	-0.0389817	0.908803	-0.047218	0.984148	-0.00950035	0.977248	-0.0115011	0.997739
6326	SCN2A	-0.195108	0.692465	-0.151187	0.997057	-0.44374	0.402699	-0.346875	0.867807	0.642521	0.212287	0.509417	0.990213
6327	SCN2B	0.0166444	0.971452	0.0136625	0.997057	-0.0218094	0.965357	-0.0179016	0.996843	0.00230692	0.996253	0.00189388	0.999375
6328	SCN3A	0.130317	0.814487	0.0896199	0.997057	-1.4508	0.0108603	-1.10764	0.692356	1.24351	0.0275704	0.924697	0.990213
6330	SCN4B	-0.0797966	0.788461	-0.102493	0.997057	-0.0170274	0.957702	-0.0218606	0.995499	0.105341	0.737262	0.135415	0.990213
6342	SCP2	-0.839052	0.019555	-0.93224	0.997057	0.66652	0.0924032	0.70987	0.721179	0.298147	0.450023	0.30604	0.990213
6343	SCT	0.200544	0.534443	0.237916	0.997057	0.333297	0.336552	0.399079	0.840214	-0.542854	0.104939	-0.668043	0.990213
6347	CCL2	0.174559	0.476185	0.273118	0.997057	-0.406885	0.117701	-0.657858	0.721179	0.194752	0.451457	0.305063	0.990213
6348	CCL3	-0.0243034	0.91841	-0.0391107	0.997057	-0.281716	0.265969	-0.463135	0.805626	0.296819	0.230771	0.488957	0.990213
6351	CCL4	-0.0461713	0.866045	-0.0644136	0.997057	-0.0381661	0.897154	-0.0532829	0.984148	0.0880576	0.760539	0.123	0.990213
6352	CCL5	-0.457719	0.199811	-0.496063	0.997057	0.842857	0.0245753	0.965893	0.692356	-0.296171	0.436035	-0.315666	0.990213
6354	CCL7	-0.127537	0.69485	-0.149949	0.997057	-0.257424	0.461683	-0.304725	0.90413	0.388754	0.253116	0.465792	0.990213
6355	CCL8	0.450341	0.164804	0.538724	0.997057	-0.420429	0.231329	-0.499133	0.781862	-0.100006	0.773552	-0.116113	0.990213
6356	CCL11	0.177569	0.365599	0.347713	0.997057	-0.269825	0.198832	-0.536763	0.764832	0.0601793	0.772883	0.116466	0.990213
6357	CCL13	-0.410722	0.177545	-0.522446	0.997057	0.264225	0.425884	0.329885	0.880181	0.205341	0.528059	0.255279	0.990213
6358	CCL14	0.0200592	0.932761	0.0322124	0.997057	-0.219996	0.3879	-0.358041	0.862312	0.18823	0.451409	0.305096	0.990213
6359	CCL15	0.12616	0.696217	0.149241	0.997057	0.0443762	0.89884	0.0524042	0.984148	-0.183256	0.590867	-0.217302	0.990213
6360	CCL16	0.0767341	0.814685	0.0895222	0.997057	-0.012707	0.97132	-0.0148186	0.998062	-0.0734572	0.83177	-0.0857	0.990213
6361	CCL17	-0.472793	0.198057	-0.498058	0.997057	0.51405	0.194693	0.541885	0.764832	0.0354308	0.928197	0.0363428	0.990456
6362	CCL18	0.283911	0.402807	0.321219	0.997057	-0.220333	0.548531	-0.248009	0.926458	-0.105861	0.768841	-0.118602	0.990213
6363	CCL19	0.0208108	0.953798	0.0221198	0.997057	-0.0331778	0.931796	-0.0352774	0.989862	0.00854146	0.982037	0.00907982	0.998676
6364	CCL20	-0.0268238	0.946604	-0.0255692	0.997057	-0.55771	0.190887	-0.54667	0.764832	0.563854	0.176108	0.553761	0.990213
6366	CCL21	0.248593	0.298153	0.400709	0.997057	-0.439866	0.0828947	-0.732558	0.721179	0.143718	0.571391	0.22885	0.990213
6367	CCL22	0.180002	0.451435	0.288811	0.997057	-0.104434	0.686302	-0.166686	0.956775	-0.100872	0.690453	-0.160807	0.990213
6368	CCL23	0.0583204	0.804872	0.0943621	0.997057	0.104865	0.680055	0.170207	0.953316	-0.165468	0.505574	-0.269447	0.990213
6369	CCL24	-0.523537	0.346992	-0.361625	0.997057	-0.183379	0.761815	-0.12502	0.964827	0.759736	0.193388	0.531785	0.990213
6370	CCL25	-0.243173	0.446779	-0.29182	0.997057	0.206667	0.549754	0.247246	0.926458	0.0734873	0.828402	0.0874439	0.990213
6372	CXCL6	-0.313577	0.38027	-0.337069	0.997057	-0.19842	0.608454	-0.211595	0.934667	0.539856	0.148297	0.592981	0.990213
6373	CXCL11	-0.430462	0.251279	-0.442704	0.997057	0.460455	0.255657	0.473473	0.798859	0.0395073	0.921422	0.0397832	0.990456
6374	CXCL5	-0.44682	0.322744	-0.380523	0.997057	0.71247	0.140304	0.618693	0.742353	-0.183507	0.702517	-0.154203	0.990213
6375	XCL1	-0.241813	0.364693	-0.348379	0.997057	-0.405079	0.155147	-0.595673	0.747158	0.657624	0.015052	1.02931	0.990213
6376	CX3CL1	-0.21187	0.430668	-0.302377	0.997057	-0.134012	0.645089	-0.190169	0.940007	0.364707	0.195158	0.529621	0.990213
6382	SDC1	-0.0495153	0.788399	-0.102524	0.997057	0.0275258	0.889847	0.0570932	0.984148	0.0288988	0.882136	0.0598013	0.990213
6385	SDC4	0.0469879	0.887289	0.0541196	0.997057	0.0536759	0.880734	0.0618522	0.984148	-0.103817	0.766716	-0.119726	0.990213
6387	CXCL12	0.190972	0.375886	0.340221	0.997057	-0.161539	0.488131	-0.286867	0.905373	-0.058444	0.798646	-0.10293	0.990213
6390	SDHB	0.269765	0.27205	0.423457	0.997057	0.0639852	0.810833	0.0986982	0.976186	-0.362268	0.159935	-0.575914	0.990213
6400	SEL1L	0.0330217	0.834324	0.0798796	0.997057	-0.0420392	0.804441	-0.102105	0.976068	0.00339953	0.983738	0.00821978	0.998995
6401	SELE	-0.0468591	0.890154	-0.0527343	0.997057	-0.478363	0.185173	-0.553994	0.762117	0.510247	0.147592	0.59405	0.990213
6402	SELL	0.175525	0.312391	0.388886	0.997057	-0.293583	0.112077	-0.668556	0.721179	0.0852056	0.644573	0.186359	0.990213
6403	SELP	-0.061585	0.749991	-0.121752	0.997057	0.128246	0.536924	0.25529	0.921858	-0.0540581	0.791178	-0.106841	0.990213
6404	SELPLG	0.15654	0.360011	0.351841	0.997057	-0.101845	0.581693	-0.227628	0.931564	-0.07717	0.670833	-0.171645	0.990213
6405	SEMA3F	0.165605	0.303294	0.396396	0.997057	-0.333024	0.0490306	-0.837471	0.709568	0.134034	0.431809	0.31861	0.990213
6414	SELENOP	0.239286	0.210151	0.484576	0.997057	-0.1764	0.394304	-0.353177	0.865348	-0.0981259	0.630277	-0.194477	0.990213
6419	SETMAR	-0.367054	0.0189374	-0.937464	0.997057	0.296536	0.0841361	0.729474	0.721179	0.125682	0.46469	0.296136	0.990213
6422	SFRP1	0.362612	0.230724	0.462934	0.997057	-0.584318	0.069207	-0.76946	0.721179	0.154783	0.631462	0.193801	0.990213
6424	SFRP4	-0.243857	0.469651	-0.277214	0.997057	0.308659	0.39565	0.35216	0.865348	-0.0233921	0.94786	-0.0263731	0.991252
6441	SFTPD	-0.341762	0.404063	-0.320353	0.997057	0.508769	0.247414	0.481958	0.794648	-0.105722	0.807909	-0.0980931	0.990213
6448	SGSH	0.108274	0.727954	0.132929	0.997057	0.109209	0.745086	0.134121	0.961594	-0.225367	0.491764	-0.27832	0.990213
6462	SHBG	0.189081	0.619178	0.190127	0.997057	-0.00277936	0.99461	-0.00278411	0.998062	-0.208321	0.604062	-0.209583	0.990213
6464	SHC1	-0.718982	0.277077	-0.418959	0.997057	-0.107385	0.881623	-0.0613877	0.984148	0.905066	0.193322	0.531866	0.990213
6469	SHH	0.559713	0.0790485	0.687605	0.997057	-0.569859	0.0984686	-0.696407	0.721179	-0.0789912	0.818872	-0.0923878	0.990213
6470	SHMT1	0.142484	0.675564	0.160008	0.997057	0.136802	0.709717	0.153596	0.958022	-0.289954	0.418185	-0.328224	0.990213
6480	ST6GAL1	-0.0585338	0.826073	-0.0839239	0.997057	0.27984	0.326445	0.40764	0.831554	-0.202591	0.469737	-0.29277	0.990213
6482	ST3GAL1	0.104472	0.730672	0.131545	0.997057	0.476505	0.138911	0.620953	0.738381	-0.572753	0.0666032	-0.76039	0.990213
6489	ST8SIA1	0.379331	0.260002	0.434485	0.997057	-0.461411	0.202942	-0.531758	0.769114	0.0184623	0.959026	0.0207193	0.993153
6504	SLAMF1	0.117811	0.706847	0.143747	0.997057	-0.24527	0.466643	-0.301332	0.90413	0.103352	0.754824	0.126037	0.990213
6509	SLC1A4	0.0543946	0.943001	0.0272974	0.997057	1.02625	0.205745	0.528387	0.771137	-1.04318	0.18797	-0.538505	0.990213
6521	SLC4A1	0.276082	0.596396	0.202644	0.997057	-0.67669	0.224798	-0.50636	0.77965	0.339767	0.536838	0.249836	0.990213
6525	SMTN	-0.0549193	0.758764	-0.117334	0.997057	0.205585	0.281422	0.44817	0.807938	-0.135536	0.471439	-0.29164	0.990213
6558	SLC12A2	-0.645578	0.120344	-0.604813	0.997057	0.0137799	0.975972	0.012414	0.998062	0.707163	0.106636	0.664663	0.990213
6561	SLC13A1	-0.38068	0.355239	-0.355399	0.997057	0.902347	0.0367985	0.891971	0.708716	-0.439087	0.312023	-0.411108	0.990213
6566	SLC16A1	-0.168051	0.597911	-0.201805	0.997057	0.109352	0.750801	0.131004	0.96251	0.0828292	0.80592	0.0991307	0.990213
6595	SMARCA2	-0.674691	0.0380438	-0.820394	0.997057	0.551257	0.121927	0.650094	0.721179	0.225095	0.52541	0.256931	0.990213
6609	SMPD1	0.0669844	0.788852	0.102299	0.997057	-0.0515747	0.848402	-0.0788122	0.979633	-0.0253682	0.923534	-0.0387104	0.990456
6611	SMS	-0.315342	0.358801	-0.35274	0.997057	0.0372562	0.920519	0.0411291	0.987348	0.316201	0.383953	0.353275	0.990213
6614	SIGLEC1	0.269223	0.352075	0.357776	0.997057	-0.505262	0.10038	-0.692308	0.721179	0.183305	0.550212	0.241633	0.990213
6616	SNAP25	0.138592	0.619888	0.189741	0.997057	0.110414	0.714372	0.151013	0.958022	-0.26035	0.375555	-0.359636	0.990213
6622	SNCA	0.166722	0.784057	0.104683	0.997057	0.699505	0.282782	0.446882	0.807938	-0.855703	0.176786	-0.552868	0.990213
6623	SNCG	-0.128399	0.703996	-0.145218	0.997057	-0.403934	0.263766	-0.465319	0.803093	0.529978	0.130851	0.620699	0.990213
6629	SNRPB2	0.21845	0.286706	0.410503	0.997057	-0.00736288	0.973658	-0.0136099	0.998062	-0.236704	0.274126	-0.445338	0.990213
6643	SNX2	-0.228652	0.653196	-0.171822	0.997057	-0.329657	0.548008	-0.248335	0.926458	0.570733	0.284584	0.435574	0.990213
6647	SOD1	0.0420259	0.830789	0.0816108	0.997057	-0.281465	0.177713	-0.563823	0.756532	0.222566	0.27952	0.440269	0.990213
6648	SOD2	0.0574824	0.761435	0.115991	0.997057	0.148571	0.464637	0.302702	0.90413	-0.206375	0.298142	-0.423288	0.990213
6649	SOD3	0.0222135	0.953621	0.0222047	0.997057	0.82132	0.0392377	0.879935	0.708716	-0.811076	0.0373351	-0.870041	0.990213
6652	SORD	0.336663	0.403642	0.320643	0.997057	-0.0501645	0.908733	-0.0472542	0.984148	-0.327633	0.441978	-0.311553	0.990213
6657	SOX2	0.151856	0.689638	0.152657	0.997057	0.0780163	0.8494	0.0782865	0.979633	-0.244134	0.542572	-0.246306	0.990213
6662	SOX9	0.491288	0.184784	0.513601	0.997057	-0.116752	0.773316	-0.1188	0.969096	-0.436421	0.266699	-0.452435	0.990213
6674	SPAG1	-0.263002	0.558577	-0.223941	0.997057	0.187569	0.699638	0.15921	0.958022	0.113896	0.810876	0.0965473	0.990213
6678	SPARC	-0.215012	0.424403	-0.306546	0.997057	0.250143	0.388504	0.35758	0.862312	0.000443051	0.998763	0.000625258	0.999804
6690	SPINK1	0.157175	0.551552	0.227976	0.997057	-0.184963	0.515666	-0.268846	0.910953	0.0016935	0.995167	0.00244268	0.999251
6691	SPINK2	-0.0519886	0.872355	-0.0613513	0.997057	-0.508501	0.138289	-0.621967	0.738381	0.544823	0.103426	0.671096	0.990213
6692	SPINT1	0.201581	0.274489	0.421267	0.997057	-0.029033	0.884894	-0.0596788	0.984148	-0.197135	0.312254	-0.410909	0.990213
6695	SPOCK1	0.242136	0.249957	0.443967	0.997057	0.0770935	0.736435	0.138854	0.960878	-0.343988	0.1184	-0.64238	0.990213
6696	SPP1	0.0887666	0.791919	0.100776	0.997057	-0.227619	0.529654	-0.259893	0.917128	0.118862	0.737926	0.135059	0.990213
6699	SPRR1B	-0.421634	0.543618	-0.232565	0.997057	-0.764192	0.305377	-0.426087	0.819093	1.20207	0.0945404	0.689815	0.990213
6707	SPRR3	0.243987	0.518111	0.247562	0.997057	0.394673	0.330713	0.404004	0.835754	-0.650088	0.0966082	-0.685331	0.990213
6712	SPTBN2	-0.228153	0.56933	-0.217815	0.997057	-0.14825	0.732386	-0.141075	0.958657	0.396507	0.346897	0.382069	0.990213
6714	SRC	-0.204268	0.630151	-0.184175	0.997057	0.756093	0.0917476	0.711369	0.721179	-0.495917	0.264425	-0.454636	0.990213
6727	SRP14	0.0784042	0.700398	0.147076	0.997057	-0.159186	0.46701	-0.301082	0.90413	0.0649106	0.763035	0.121676	0.990213
6733	SRPK2	-0.0215768	0.884885	-0.0552822	0.997057	0.171563	0.279734	0.449777	0.807938	-0.14017	0.370087	-0.363828	0.990213
6737	TRIM21	0.285394	0.465981	0.279529	0.997057	-0.681781	0.100605	-0.691831	0.721179	0.33425	0.418373	0.32809	0.990213
6741	SSB	-0.0459991	0.894991	-0.050398	0.997057	-0.0895428	0.811765	-0.0982024	0.976186	0.137051	0.709356	0.150479	0.990213
6742	SSBP1	0.0694831	0.863602	0.0656009	0.997057	-0.400717	0.355502	-0.383484	0.84894	0.306094	0.471891	0.291341	0.990213
6764	DENND2B	-0.0385716	0.937036	-0.0301601	0.997057	-0.699011	0.178467	-0.562816	0.756532	0.712236	0.160535	0.575062	0.990213
6767	ST13	-0.0179597	0.948148	-0.0248284	0.997057	-0.0345487	0.907664	-0.0478105	0.984148	0.0531151	0.855464	0.0734769	0.990213
6773	STAT2	0.0517237	0.768153	0.112623	0.997057	0.111415	0.554412	0.244349	0.926458	-0.164378	0.372269	-0.36215	0.990213
6777	STAT5B	-0.191631	0.645097	-0.176141	0.997057	0.407878	0.36139	0.37875	0.849237	-0.176654	0.687797	-0.162267	0.990213
6780	STAU1	-0.640965	0.143524	-0.568286	0.997057	0.0744645	0.877031	0.0637883	0.984148	0.643919	0.164823	0.56904	0.990213
6781	STC1	-0.165814	0.685062	-0.15504	0.997057	0.317354	0.470824	0.298488	0.90413	-0.118798	0.783377	-0.110937	0.990213
6789	STK4	-0.234203	0.45533	-0.286308	0.997057	0.377077	0.262589	0.466491	0.803093	-0.0996635	0.764435	-0.120934	0.990213
6792	CDKL5	0.22513	0.597759	0.201889	0.997057	-0.440958	0.335873	-0.399649	0.840214	0.170944	0.704752	0.152985	0.990213
6794	STK11	-0.107381	0.674573	-0.160528	0.997057	0.418898	0.122016	0.649933	0.721179	-0.281213	0.294176	-0.42684	0.990213
6809	STX3	-0.251269	0.210118	-0.484612	0.997057	-0.189295	0.383987	-0.36104	0.862312	0.461595	0.0250243	0.941822	0.990213
6810	STX4	-0.192939	0.516083	-0.248771	0.997057	0.414665	0.191141	0.546349	0.764832	-0.181692	0.562844	-0.233979	0.990213
6811	STX5	-0.459959	0.330711	-0.374211	0.997057	-0.632041	0.213496	-0.519247	0.771137	1.11832	0.0203313	0.978024	0.990213
6814	STXBP3	-0.0162956	0.955691	-0.0212126	0.997057	0.292191	0.352395	0.386002	0.845449	-0.261545	0.395704	-0.344523	0.990213
6817	SULT1A1	0.0437707	0.909492	0.043404	0.997057	0.597249	0.143736	0.613202	0.746135	-0.620616	0.119663	-0.640098	0.990213
6821	SUOX	-0.198324	0.671128	-0.162338	0.997057	-0.211338	0.675171	-0.172969	0.953047	0.42362	0.388323	0.35	0.990213
6822	SULT2A1	0.000955068	0.998415	0.000758614	0.99932	0.249947	0.629404	0.199273	0.938066	-0.240352	0.635253	-0.191642	0.990213
6857	SYT1	0.195803	0.469874	0.277074	0.997057	0.528803	0.0639569	0.7853	0.721179	-0.724731	0.00758952	-1.14197	0.988933
6888	TALDO1	-0.00933956	0.962001	-0.0181891	0.997057	-0.157409	0.453955	-0.310056	0.902583	0.161117	0.434154	0.316974	0.990213
6890	TAP1	1.10883	0.14691	0.563357	0.997057	-0.546743	0.51355	-0.270212	0.910953	-0.713847	0.381772	-0.354918	0.990213
6895	TARBP2	-0.446316	0.0512497	-0.767752	0.997057	0.607704	0.0120214	1.09049	0.692356	-0.0837716	0.736647	-0.135745	0.990213
6897	TARS1	-0.435646	0.0468926	-0.78364	0.997057	0.205906	0.395871	0.351994	0.865348	0.288982	0.221006	0.499606	0.990213
6900	CNTN2	0.140473	0.578826	0.212452	0.997057	0.348488	0.196648	0.539456	0.764832	-0.490368	0.0596545	-0.781875	0.990213
6902	TBCA	-0.417395	0.251893	-0.442119	0.997057	0.381383	0.333544	0.401609	0.839249	0.100625	0.795712	0.104465	0.990213
6903	TBCC	-0.056018	0.836569	-0.0787808	0.997057	0.24669	0.39708	0.351083	0.865552	-0.173662	0.54377	-0.245571	0.990213
6906	SERPINA7	0.385304	0.055111	0.754634	0.997057	-0.0616576	0.782019	-0.114113	0.969865	-0.370906	0.0820171	-0.718889	0.990213
6907	TBL1X	0.262064	0.378176	0.338571	0.997057	-0.0696668	0.8291	-0.0890021	0.978549	-0.225723	0.473265	-0.29043	0.990213
6923	ELOB	-0.260774	0.452157	-0.288346	0.997057	-0.412463	0.267954	-0.461179	0.805626	0.685851	0.0548738	0.797959	0.990213
6924	ELOA	0.273012	0.170285	0.531606	0.997057	-0.344502	0.106178	-0.680262	0.721179	0.0251735	0.906126	0.0475623	0.990456
6927	HNF1A	0.00582853	0.991363	0.00413269	0.997472	-1.14833	0.0410746	-0.871303	0.709568	1.09285	0.0472879	0.826193	0.990213
6947	TCN1	-0.274963	0.266168	-0.428796	0.997057	0.126424	0.638199	0.194156	0.940007	0.185779	0.479495	0.286322	0.990213
6948	TCN2	-0.347898	0.0817941	-0.681082	0.997057	0.40681	0.0577578	0.805523	0.714456	-0.00126431	0.995337	-0.00235669	0.999251
6949	TCOF1	0.0787889	0.71503	0.139539	0.997057	-0.132226	0.569059	-0.235322	0.930453	0.0386715	0.865373	0.0683869	0.990213
6954	TCP11	0.541842	0.224549	0.469272	0.997057	-0.848962	0.0739074	-0.756134	0.721179	0.20815	0.661987	0.176574	0.990213
6990	DYNLT3	-0.363949	0.210532	-0.48416	0.997057	0.217068	0.492667	0.28386	0.907694	0.198295	0.522239	0.258915	0.990213
6993	DYNLT1	0.0674167	0.776476	0.108461	0.997057	-0.389829	0.120732	-0.652267	0.721179	0.297977	0.229591	0.490226	0.990213
6999	TDO2	0.0974183	0.803544	0.0950186	0.997057	0.0204538	0.961427	0.0199339	0.995499	-0.128284	0.756371	-0.125214	0.990213
7001	PRDX2	0.33392	0.29197	0.405965	0.997057	-0.968277	0.00255035	-1.34144	0.65946	0.554381	0.0930453	0.693109	0.990213
7008	TEF	-0.495879	0.0760717	-0.694898	0.997057	0.386986	0.204977	0.529307	0.771137	0.182837	0.544807	0.244936	0.990213
7010	TEK	0.2159	0.193346	0.50348	0.997057	-0.157303	0.382069	-0.362516	0.862312	-0.090314	0.610556	-0.205813	0.990213
7013	TERF1	0.113122	0.665837	0.165125	0.997057	-0.366371	0.189121	-0.548915	0.764832	0.22452	0.41521	0.330349	0.990213
7018	TF	0.271054	0.231709	0.461935	0.997057	-0.26126	0.286046	-0.443807	0.807938	-0.0523325	0.828836	-0.0872189	0.990213
7020	TFAP2A	-0.492534	0.261566	-0.433033	0.997057	0.28182	0.554761	0.244133	0.926458	0.279784	0.548883	0.242443	0.990213
7031	TFF1	0.0211493	0.950503	0.0236991	0.997057	0.00496216	0.989233	0.00556222	0.998062	-0.0283496	0.937203	-0.0317739	0.991252
7032	TFF2	0.225042	0.439124	0.296807	0.997057	0.0544947	0.862765	0.0712623	0.981923	-0.303279	0.322033	-0.402555	0.990213
7033	TFF3	0.203461	0.56942	0.217763	0.997057	-0.411102	0.283619	-0.446091	0.807938	0.16654	0.659616	0.1779	0.990213
7035	TFPI	0.306893	0.0818469	0.680959	0.997057	-0.202426	0.293896	-0.436513	0.808744	-0.148648	0.433828	-0.317201	0.990213
7037	TFRC	-0.188672	0.502663	-0.256839	0.997057	0.162661	0.592648	0.221023	0.933797	0.054802	0.854228	0.0741129	0.990213
7038	TG	-0.429758	0.436838	-0.298306	0.997057	-0.079979	0.893902	-0.054978	0.984148	0.556104	0.339571	0.387999	0.990213
7039	TGFA	0.0821875	0.629101	0.184742	0.997057	-0.293718	0.101862	-0.689175	0.721179	0.189483	0.288188	0.432268	0.990213
7040	TGFB1	-0.0397821	0.826095	-0.083913	0.997057	0.0654986	0.736751	0.13868	0.960878	-0.0183149	0.92372	-0.0386162	0.990456
7042	TGFB2	0.13867	0.720262	0.136858	0.997057	0.691881	0.0905781	0.714067	0.721179	-0.817103	0.0388621	-0.862684	0.990213
7044	LEFTY2	-0.0949811	0.715787	-0.139151	0.997057	-0.375888	0.175537	-0.566751	0.756532	0.465839	0.0835653	0.715099	0.990213
7045	TGFBI	0.19575	0.266065	0.42889	0.997057	-0.268729	0.153441	-0.598228	0.747158	0.0388436	0.836044	0.0834893	0.990213
7046	TGFBR1	-0.460404	0.211808	-0.482775	0.997057	-0.366156	0.360383	-0.379556	0.849072	0.864271	0.0222975	0.962015	0.990213
7048	TGFBR2	0.0347258	0.864328	0.065248	0.997057	-0.219636	0.311909	-0.420276	0.819093	0.171521	0.421891	0.32559	0.990213
7049	TGFBR3	-0.115684	0.726096	-0.133877	0.997057	-0.231445	0.514992	-0.269281	0.910953	0.350657	0.311135	0.411876	0.990213
7052	TGM2	-0.123734	0.730818	-0.13147	0.997057	-0.475823	0.214965	-0.517544	0.771137	0.593594	0.111016	0.656139	0.990213
7056	THBD	0.0793697	0.640922	0.178377	0.997057	-0.121297	0.507001	-0.274459	0.910953	0.0275604	0.878307	0.0617595	0.990213
7058	THBS2	-0.0371186	0.859542	-0.0675747	0.997057	-0.104509	0.643323	-0.19119	0.940007	0.14147	0.521795	0.259192	0.990213
7060	THBS4	-0.195086	0.542717	-0.233088	0.997057	0.377562	0.271677	0.457537	0.807938	-0.143776	0.671489	-0.171281	0.990213
7064	THOP1	-0.177414	0.377602	-0.338984	0.997057	0.0449795	0.836487	0.085096	0.979064	0.154903	0.466629	0.29484	0.990213
7066	THPO	0.245157	0.271271	0.424159	0.997057	-0.231686	0.335884	-0.39964	0.840214	-0.0517487	0.827573	-0.0878736	0.990213
7070	THY1	0.0657546	0.715046	0.139531	0.997057	-0.047081	0.808276	-0.10006	0.976186	-0.028298	0.881838	-0.0599536	0.990213
7072	TIA1	-0.215213	0.638562	-0.179643	0.997057	0.587697	0.230186	0.500386	0.781862	-0.32249	0.504363	-0.270219	0.990213
7075	TIE1	0.187925	0.344747	0.363336	0.997057	-0.0636605	0.767875	-0.121739	0.966469	-0.148747	0.480275	-0.28581	0.990213
7076	TIMP1	0.0183643	0.902363	0.0468403	0.997057	-0.144673	0.365527	-0.375455	0.854851	0.118011	0.453356	0.303772	0.990213
7077	TIMP2	0.00715771	0.967652	0.0154821	0.997057	0.0358186	0.850432	0.0777435	0.979646	-0.0422777	0.8205	-0.0915423	0.990213
7078	TIMP3	-0.377967	0.28156	-0.414997	0.997057	0.450878	0.232967	0.497343	0.781862	-0.00990054	0.978893	-0.0106693	0.997739
7079	TIMP4	0.244057	0.28357	0.413234	0.997057	-0.199332	0.418404	-0.335303	0.87667	-0.081496	0.736717	-0.135708	0.990213
7083	TK1	-0.344442	0.417948	-0.310883	0.997057	-0.198036	0.667393	-0.177385	0.948106	0.573928	0.197639	0.526612	0.990213
7087	ICAM5	-0.157577	0.637338	-0.180301	0.997057	-0.159708	0.658015	-0.182738	0.944924	0.328725	0.349208	0.380215	0.990213
7096	TLR1	-0.170441	0.551519	-0.227995	0.997057	-0.0515051	0.867872	-0.068584	0.983507	0.239492	0.427175	0.321859	0.990213
7097	TLR2	0.341589	0.312008	0.3892	0.997057	0.0333619	0.927695	0.0374048	0.988541	-0.413094	0.245763	-0.473242	0.990213
7098	TLR3	-0.0246958	0.943632	-0.0269944	0.997057	0.11787	0.754336	0.12908	0.96251	-0.0852866	0.81709	-0.0933139	0.990213
7099	TLR4	-0.0980385	0.744625	-0.124463	0.997057	-0.065335	0.840628	-0.0829098	0.979064	0.171943	0.587998	0.218991	0.990213
7102	TSPAN7	0.38733	0.44744	0.291391	0.997057	-0.634115	0.246432	-0.482982	0.794648	0.174875	0.746312	0.130573	0.990213
7103	TSPAN8	-0.159736	0.738712	-0.127459	0.997057	-0.0680717	0.895336	-0.0542302	0.984148	0.243406	0.630001	0.194635	0.990213
7123	CLEC3B	0.20402	0.202552	0.492974	0.997057	-0.217323	0.20715	-0.526712	0.771137	-0.0195975	0.908918	-0.0461409	0.990456
7124	TNF	0.372342	0.394249	0.327169	0.997057	-0.340512	0.47124	-0.298206	0.90413	-0.0894811	0.847141	-0.0777619	0.990213
7127	TNFAIP2	-0.0868115	0.540393	-0.23444	0.997057	0.0734906	0.629956	0.198952	0.938066	0.0265108	0.859864	0.0712152	0.990213
7132	TNFRSF1A	-0.109817	0.574366	-0.214966	0.997057	-0.268235	0.197928	-0.537875	0.764832	0.379331	0.0593515	0.78286	0.990213
7133	TNFRSF1B	0.108003	0.599798	0.200761	0.997057	-0.33706	0.122106	-0.649771	0.721179	0.202171	0.350036	0.379553	0.990213
7137	TNNI3	0.364178	0.450479	0.289427	0.997057	-0.740219	0.150446	-0.602765	0.747158	0.302287	0.553845	0.239423	0.990213
7143	TNR	0.244157	0.3292	0.3754	0.997057	-0.657785	0.0108314	-1.10809	0.692356	0.357291	0.17324	0.557569	0.990213
7148	TNXB	-0.0145577	0.944179	-0.0267321	0.997057	0.103611	0.643163	0.191282	0.940007	-0.0829483	0.70529	-0.152692	0.990213
7150	TOP1	0.990694	0.187434	0.51043	0.997057	-1.64244	0.0389177	-0.881476	0.708716	0.466946	0.560813	0.235204	0.990213
7155	TOP2B	0.043888	0.87035	0.0623238	0.997057	-0.388465	0.174041	-0.568781	0.756532	0.322925	0.250517	0.468407	0.990213
7157	TP53	0.772975	0.0559771	0.751802	0.997057	-0.47508	0.286274	-0.443594	0.807938	-0.407691	0.350669	-0.379048	0.990213
7158	TP53BP1	-0.266069	0.584571	-0.20923	0.997057	-1.1674	0.0206782	-0.996656	0.692356	1.41449	0.00327303	1.27418	0.839932
7161	TP73	1.18806	0.104313	0.633617	0.997057	0.562203	0.484268	0.28944	0.904963	-1.8639	0.0130934	-1.05269	0.988933
7165	TPD52L2	-0.369043	0.39882	-0.323982	0.997057	0.445717	0.344505	0.392464	0.841911	-0.0149171	0.974389	-0.0129472	0.997556
7170	TPM3	-0.599685	0.108144	-0.626416	0.997057	-0.0921074	0.822777	-0.0923525	0.977469	0.757325	0.0524686	0.806519	0.990213
7172	TPMT	-0.102382	0.739792	-0.126911	0.997057	0.395317	0.229558	0.501076	0.781256	-0.264215	0.414945	-0.330539	0.990213
7175	TPR	0.470678	0.221853	0.47208	0.997057	-0.013794	0.97386	-0.0135059	0.998062	-0.511991	0.207984	-0.514372	0.990213
7177	TPSAB1	0.107157	0.696772	0.148953	0.997057	0.0548424	0.853452	0.0761545	0.97989	-0.172072	0.552875	-0.240012	0.990213
7178	TPT1	-0.404674	0.460212	-0.283189	0.997057	0.86466	0.138618	0.621431	0.738381	-0.376234	0.516059	-0.262798	0.990213
7180	CRISP2	-0.0517705	0.897786	-0.0490483	0.997057	0.355695	0.411074	0.34067	0.874658	-0.282757	0.505017	-0.269802	0.990213
7184	HSP90B1	-0.157587	0.716334	-0.13887	0.997057	-0.477486	0.304176	-0.427165	0.819	0.632961	0.160744	0.574765	0.990213
7186	TRAF2	-0.0945671	0.663161	-0.166538	0.997057	-0.284304	0.219426	-0.512423	0.774919	0.377699	0.0924297	0.694478	0.990213
7187	TRAF3	0.289546	0.186029	0.512107	0.997057	-0.585956	0.00981599	-1.1246	0.692356	0.23788	0.306362	0.416029	0.990213
7248	TSC1	0.47748	0.268661	0.426523	0.997057	-0.81478	0.0757562	-0.751092	0.721179	0.247242	0.590427	0.217561	0.990213
7252	TSHB	-0.0237415	0.947026	-0.0253664	0.997057	-0.263871	0.492199	-0.284169	0.907694	0.279108	0.457562	0.300926	0.990213
7257	TSNAX	-0.00784623	0.979522	-0.00979928	0.997057	-0.506674	0.117092	-0.658996	0.721179	0.493819	0.118759	0.64173	0.990213
7259	TSPYL1	0.0822872	0.690129	0.152401	0.997057	-0.0350055	0.875062	-0.0648186	0.984148	-0.058306	0.789243	-0.107856	0.990213
7263	TST	0.0154944	0.950872	0.0235224	0.997057	0.194874	0.470529	0.298688	0.90413	-0.203852	0.440579	-0.312519	0.990213
7273	TTN	-1.29298	0.0145839	-0.979477	0.997057	-0.448116	0.45279	-0.310864	0.902119	1.87175	0.000434527	1.57376	0.312968
7276	TTR	0.576709	0.150453	0.558297	0.997057	-0.847293	0.0469438	-0.845847	0.709568	0.167646	0.696777	0.15734	0.990213
7293	TNFRSF4	-0.086255	0.751554	-0.120964	0.997057	-0.170123	0.561906	-0.239716	0.927694	0.259113	0.365048	0.367725	0.990213
7294	TXK	0.260767	0.615907	0.191911	0.997057	-0.834168	0.130817	-0.634457	0.729296	0.507618	0.352772	0.377373	0.990213
7295	TXN	-0.350388	0.158686	-0.546897	0.997057	0.260573	0.335174	0.400236	0.840214	0.141514	0.594987	0.214883	0.990213
7296	TXNRD1	0.0493893	0.77812	0.107641	0.997057	0.151264	0.420578	0.333722	0.877392	-0.199922	0.275812	-0.443746	0.990213
7301	TYRO3	0.15351	0.461027	0.282671	0.997057	-0.166632	0.457703	-0.307464	0.903044	-0.0117655	0.957523	-0.0214796	0.993026
7306	TYRP1	-0.0424082	0.90432	-0.0458968	0.997057	-0.0637768	0.866962	-0.0690609	0.983354	0.108377	0.771029	0.117446	0.990213
7320	UBE2B	-0.143355	0.540468	-0.234396	0.997057	-0.132691	0.59951	-0.216916	0.934667	0.286992	0.242129	0.476985	0.990213
7353	UFD1	-0.0959814	0.846906	-0.0737299	0.997057	0.660472	0.212879	0.519966	0.771137	-0.525203	0.313328	-0.409983	0.990213
7356	SCGB1A1	0.497406	0.123279	0.599886	0.997057	-0.498368	0.153567	-0.598038	0.747158	-0.0779081	0.822529	-0.0904889	0.990213
7358	UGDH	-0.803784	0.139345	-0.574497	0.997057	-0.763735	0.195157	-0.541308	0.764832	1.62805	0.00278629	1.29887	0.839932
7369	UMOD	0.217492	0.404788	0.319853	0.997057	-0.23292	0.408131	-0.342841	0.874415	-0.0196976	0.943364	-0.0286506	0.991252
7374	UNG	0.627919	0.0635894	0.728434	0.997057	-0.609241	0.0972044	-0.699154	0.721179	-0.117395	0.749238	-0.129011	0.990213
7380	UPK3A	0.169235	0.512277	0.251048	0.997057	0.0346007	0.901465	0.0510372	0.984148	-0.221962	0.414876	-0.330588	0.990213
7389	UROD	0.0474391	0.888865	0.0533574	0.997057	0.00699117	0.984778	0.00786399	0.998062	-0.059627	0.867909	-0.0670858	0.990213
7390	UROS	-0.0118434	0.984721	-0.00731124	0.997057	-0.896524	0.172937	-0.570287	0.756043	0.871501	0.175654	0.554361	0.990213
7408	VASP	-0.0533848	0.881095	-0.0571164	0.997057	0.708328	0.0584149	0.803292	0.714456	-0.618548	0.0932465	-0.692663	0.990213
7412	VCAM1	0.155031	0.407908	0.31771	0.997057	-0.113661	0.574318	-0.232109	0.930532	-0.0641754	0.746805	-0.13031	0.990213
7422	VEGFA	0.0922973	0.655716	0.170483	0.997057	-0.232829	0.293032	-0.437309	0.808744	0.11991	0.58307	0.221903	0.990213
7423	VEGFB	0.128118	0.530507	0.240226	0.997057	-0.2796	0.199331	-0.536151	0.764832	0.124717	0.563356	0.233671	0.990213
7424	VEGFC	-0.106882	0.628703	-0.184958	0.997057	0.0943994	0.692113	0.163421	0.956775	0.0288887	0.901685	0.0498242	0.990456
7425	VGF	0.407004	0.163264	0.540759	0.997057	0.0756848	0.812927	0.0975839	0.976186	-0.526604	0.085059	-0.711498	0.990213
7430	EZR	-0.403478	0.0060045	-1.11653	0.997057	0.438693	0.00540096	1.22264	0.692356	0.0302309	0.854341	0.0740546	0.990213
7431	VIM	-0.0398756	0.917662	-0.0394706	0.997057	0.116178	0.780099	0.115145	0.969096	-0.0667284	0.869873	-0.0660787	0.990213
7433	VIPR1	0.31762	0.230793	0.462864	0.997057	-0.144079	0.617677	-0.206147	0.935375	-0.216477	0.442471	-0.311214	0.990213
7447	VSNL1	-0.024583	0.920953	-0.0378873	0.997057	0.278151	0.29346	0.436915	0.808744	-0.238857	0.358012	-0.373228	0.990213
7450	VWF	-0.122657	0.698335	-0.148144	0.997057	0.0876114	0.797659	0.105727	0.975141	0.0529897	0.874163	0.0638812	0.990213
7454	WAS	0.341008	0.619232	0.190098	0.997057	0.555335	0.452468	0.311087	0.902119	-0.912156	0.203143	-0.520042	0.990213
7461	CLIP2	-0.637852	0.118055	-0.608725	0.997057	0.693246	0.115472	0.662046	0.721179	0.0480564	0.912947	0.0440914	0.990456
7462	LAT2	-0.379698	0.290071	-0.407596	0.997057	0.88196	0.0183	1.01815	0.692356	-0.420665	0.266643	-0.452488	0.990213
7483	WNT9A	0.370696	0.167795	0.534817	0.997057	-0.250367	0.392256	-0.354727	0.865348	-0.173945	0.545014	-0.244809	0.990213
7499	XG	-0.109986	0.643602	-0.176941	0.997057	0.180152	0.481111	0.291552	0.904963	-0.0497431	0.843164	-0.0798128	0.990213
7512	XPNPEP2	0.00999908	0.981883	0.00866937	0.997057	0.208053	0.661138	0.180952	0.945279	-0.210336	0.650524	-0.183002	0.990213
7518	XRCC4	-0.0461775	0.863688	-0.0655591	0.997057	-0.0040034	0.988993	-0.00568635	0.998062	0.0553589	0.845478	0.0786192	0.990213
7525	YES1	-0.360094	0.194922	-0.501655	0.997057	0.632226	0.03071	0.925456	0.70007	-0.203457	0.492298	-0.277975	0.990213
7528	YY1	0.642032	0.0935929	0.655008	0.997057	-0.812961	0.0471666	-0.844937	0.709568	0.0618885	0.881064	0.0603495	0.990213
7626	ZNF75D	-0.919605	0.123644	-0.59928	0.997057	0.528212	0.41929	0.334658	0.877392	0.52044	0.415821	0.329912	0.990213
7704	ZBTB16	-0.501682	0.0852401	-0.673154	0.997057	0.635796	0.0412223	0.870624	0.709568	-0.0488868	0.876769	-0.0625468	0.990213
7706	TRIM25	-0.0206521	0.897234	-0.0493148	0.997057	0.125849	0.462463	0.30419	0.90413	-0.0974367	0.562922	-0.233933	0.990213
7709	ZBTB17	0.198303	0.449708	0.289924	0.997057	-0.154387	0.586143	-0.224938	0.931564	-0.0734699	0.791709	-0.106562	0.990213
7726	TRIM26	0.223576	0.538885	0.235319	0.997057	-0.155071	0.693452	-0.162671	0.956775	-0.101016	0.793151	-0.105807	0.990213
7727	ZNF174	-0.235749	0.436668	-0.298417	0.997057	0.392093	0.227298	0.503575	0.780345	-0.112314	0.726719	-0.141082	0.990213
7784	ZP3	0.431225	0.539056	0.235219	0.997057	0.054085	0.943302	0.0293143	0.994558	-0.532952	0.471777	-0.291416	0.990213
7809	BSND	0.485091	0.316714	0.385372	0.997057	-0.322941	0.539067	-0.253939	0.922879	-0.232112	0.652229	-0.182043	0.990213
7812	CSDE1	-0.722932	0.0873428	-0.668449	0.997057	0.214306	0.646049	0.189615	0.940007	0.601503	0.18205	0.546023	0.990213
7813	EVI5	-0.657918	0.0322637	-0.848771	0.997057	0.136817	0.690484	0.164335	0.956775	0.603143	0.0656405	0.763247	0.990213
7827	NPHS2	0.472644	0.371134	0.343665	0.997057	-0.0445565	0.938163	-0.031977	0.992857	-0.484734	0.385326	-0.352244	0.990213
7840	ALMS1	0.262923	0.656598	0.170014	0.997057	0.0705787	0.912125	0.0454905	0.984148	-0.360946	0.562885	-0.233954	0.990213
7850	IL1R2	0.178474	0.261946	0.432681	0.997057	-0.0679024	0.694158	-0.162275	0.956775	-0.13414	0.427003	-0.32198	0.990213
7857	SCG2	0.127353	0.674023	0.160817	0.997057	0.419069	0.194046	0.542694	0.764832	-0.543299	0.0821074	-0.718666	0.990213
7871	SLMAP	-0.164888	0.266989	-0.428045	0.997057	0.0315019	0.845112	0.0805452	0.979299	0.153828	0.327861	0.39766	0.990213
7873	MANF	-0.256206	0.541896	-0.233565	0.997057	0.537304	0.23204	0.498355	0.781862	-0.228504	0.606817	-0.207981	0.990213
7915	ALDH5A1	-0.096632	0.778615	-0.107394	0.997057	0.256946	0.487098	0.287553	0.905373	-0.138162	0.703366	-0.15374	0.990213
7917	BAG6	-0.0638452	0.728357	-0.132724	0.997057	0.0304151	0.877976	0.0632943	0.984148	0.0421226	0.82833	0.0874811	0.990213
7941	PLA2G7	0.343979	0.257015	0.437277	0.997057	-0.616244	0.0550202	-0.815061	0.714456	0.206138	0.523089	0.258382	0.990213
7980	TFPI2	0.297673	0.213913	0.480503	0.997057	-0.175822	0.499762	-0.279188	0.909935	-0.163829	0.521026	-0.259675	0.990213
7984	ARHGEF5	-0.128833	0.675792	-0.159889	0.997057	-0.0348752	0.916547	-0.0431922	0.987103	0.177143	0.585747	0.220319	0.990213
8000	PSCA	0.609062	0.48624	0.266877	0.997057	-0.0257448	0.978345	-0.0111879	0.998062	-0.654963	0.47829	-0.287115	0.990213
8019	BRD3	-1.11187	0.0185603	-0.940731	0.997057	0.391102	0.46122	0.305043	0.90413	0.866239	0.0890712	0.702085	0.990213
8027	STAM	0.342627	0.313475	0.388002	0.997057	0.214162	0.561521	0.239953	0.927605	-0.587342	0.0970989	-0.684279	0.990213
8038	ADAM12	-0.235515	0.489208	-0.265049	0.997057	0.147769	0.688398	0.165507	0.956775	0.121328	0.736624	0.135757	0.990213
8048	CSRP3	-0.776502	0.0509555	-0.768787	0.997057	0.317423	0.471655	0.297924	0.90413	0.562559	0.187922	0.538566	0.990213
8074	FGF23	-0.208084	0.408035	-0.317623	0.997057	0.0147767	0.956791	0.0223321	0.995499	0.21804	0.411763	0.332823	0.990213
8076	MFAP5	-0.323958	0.185532	-0.512703	0.997057	0.0302024	0.910143	0.0465212	0.984148	0.332568	0.198501	0.525574	0.990213
8115	TCL1A	-0.0914555	0.835784	-0.079165	0.997057	-0.145353	0.760147	-0.125925	0.964615	0.241202	0.604051	0.209589	0.990213
8190	MIA	0.0143284	0.948705	0.0245615	0.997057	-0.122112	0.610242	-0.210536	0.934667	0.100916	0.667443	0.173531	0.990213
8192	CLPP	-0.0546373	0.890516	-0.0525597	0.997057	0.0840432	0.844468	0.0808848	0.979064	-0.0194927	0.962918	-0.0187494	0.995395
8209	GATD3	-0.226686	0.392627	-0.328307	0.997057	0.290484	0.308589	0.423218	0.819093	-0.025151	0.928859	-0.0360068	0.990456
8214	DGCR6	-0.146694	0.643924	-0.176769	0.997057	0.247128	0.469398	0.299457	0.90413	-0.0729022	0.828051	-0.087626	0.990213
8260	NAA10	0.0180023	0.94778	0.0250052	0.997057	0.362939	0.21517	0.517307	0.771137	-0.367547	0.199456	-0.524428	0.990213
8312	AXIN1	-0.107863	0.712583	-0.140796	0.997057	0.692278	0.0224364	0.982175	0.692356	-0.542395	0.0721058	-0.744709	0.990213
8315	BRAP	-0.078825	0.755494	-0.118979	0.997057	0.422636	0.114422	0.664041	0.721179	-0.316655	0.23115	-0.488551	0.990213
8325	FZD8	0.288524	0.400046	0.32313	0.997057	-0.297777	0.421177	-0.333287	0.877392	-0.0368667	0.919363	-0.0408295	0.990456
8379	MAD1L1	-0.0743698	0.687855	-0.153585	0.997057	0.0555619	0.780587	0.114883	0.969096	0.0297919	0.879009	0.0614004	0.990213
8399	PLA2G10	-0.25464	0.528348	-0.241497	0.997057	0.494088	0.253565	0.475607	0.796643	-0.188879	0.658417	-0.178571	0.990213
8404	SPARCL1	0.066425	0.71184	0.141177	0.997057	0.0431355	0.823814	0.0918027	0.977469	-0.115415	0.542597	-0.246291	0.990213
8406	SRPX	-0.00787404	0.975431	-0.0117577	0.997057	0.198117	0.470547	0.298676	0.90413	-0.180881	0.501367	-0.272135	0.990213
8417	STX7	0.0111109	0.966303	0.0161284	0.997057	-0.0759618	0.788741	-0.110503	0.972758	0.0603241	0.828011	0.0876467	0.990213
8428	STK24	-0.373496	0.23297	-0.460661	0.997057	0.425444	0.207368	0.526453	0.771137	0.0094599	0.977442	0.0114029	0.997739
8434	RECK	0.0369648	0.805124	0.0942379	0.997057	-0.0506021	0.753323	-0.129632	0.96251	0.00719737	0.963735	0.0183363	0.995882
8440	NCK2	0.110391	0.763356	0.115027	0.997057	0.41497	0.290333	0.439807	0.807938	-0.520449	0.172759	-0.558213	0.990213
8447	DOC2B	-0.343062	0.402588	-0.321371	0.997057	0.139092	0.754412	0.129039	0.96251	0.249639	0.565321	0.232489	0.990213
8455	ATRN	0.0046095	0.980865	0.00915653	0.997057	-0.23357	0.254143	-0.475016	0.797588	0.218465	0.277165	0.442473	0.990213
8458	TTF2	-0.567269	0.118518	-0.607927	0.997057	0.942458	0.0133417	1.07276	0.692356	-0.269285	0.489822	-0.279579	0.990213
8481	OFD1	0.598096	0.289011	0.408509	0.997057	-0.423776	0.488881	-0.286368	0.905766	-0.261672	0.662911	-0.176058	0.990213
8482	SEMA7A	-0.184966	0.214458	-0.479917	0.997057	-0.0107284	0.947264	-0.0272627	0.994558	0.216661	0.167271	0.565658	0.990213
8483	CILP	0.227456	0.432114	0.301419	0.997057	-0.00169288	0.995697	-0.00222258	0.998137	-0.252181	0.409313	-0.334589	0.990213
8513	LIPF	1.05098	0.00712475	1.0907	0.997057	-0.655892	0.134897	-0.627567	0.732606	-0.544795	0.206691	-0.515876	0.990213
8517	IKBKG	-0.0535825	0.690634	-0.152139	0.997057	0.04282	0.767219	0.122094	0.966464	0.0187953	0.894945	0.0532599	0.990456
8525	DGKZ	0.632217	0.0546742	0.756077	0.997057	-0.327798	0.367051	-0.374247	0.854851	-0.39163	0.26925	-0.44998	0.990213
8530	CST7	0.304154	0.517636	0.247845	0.997057	-0.793194	0.111907	-0.668885	0.721179	0.419979	0.396474	0.343954	0.990213
8542	APOL1	0.370009	0.36366	0.349141	0.997057	-0.0937644	0.832186	-0.0873693	0.979064	-0.323102	0.453576	-0.303623	0.990213
8546	AP3B1	-0.372232	0.250246	-0.443691	0.997057	1.01542	0.00190736	1.38639	0.65946	-0.556763	0.099631	-0.678919	0.990213
8553	BHLHE40	-1.47543	0.0111551	-1.02173	0.997057	1.14626	0.075247	0.75247	0.721179	0.548958	0.393036	0.346495	0.990213
8562	DENR	-0.0647079	0.821327	-0.0862546	0.997057	-0.288233	0.34782	-0.389738	0.842782	0.348142	0.244955	0.474071	0.990213
8565	YARS1	-0.30684	0.614289	-0.192795	0.997057	0.230709	0.725949	0.144616	0.958657	0.121512	0.850387	0.07609	0.990213
8575	PRKRA	-0.176215	0.623692	-0.187673	0.997057	-0.299077	0.439063	-0.32048	0.889601	0.482948	0.197791	0.526429	0.990213
8578	SCARF1	0.00277597	0.985841	0.00677495	0.997057	0.0389341	0.816904	0.0954699	0.976365	-0.040371	0.806843	-0.0986493	0.990213
8581	LY6D	0.296358	0.211785	0.4828	0.997057	0.0129985	0.959996	0.0206739	0.995499	-0.343129	0.169909	-0.562056	0.990213
8600	TNFSF11	0.161364	0.559864	0.223205	0.997057	-0.425219	0.148556	-0.605667	0.747158	0.227028	0.436344	0.31545	0.990213
8607	RUVBL1	-0.514673	0.137018	-0.578023	0.997057	0.524868	0.160815	0.587345	0.747158	0.071806	0.846958	0.0778564	0.990213
8614	STC2	-0.00239319	0.993515	-0.00310277	0.997472	-0.486948	0.11794	-0.657413	0.721179	0.468849	0.124371	0.631761	0.990213
8615	USO1	-0.333364	0.323729	-0.379736	0.997057	0.796449	0.0239328	0.970643	0.692356	-0.390502	0.272845	-0.446551	0.990213
8618	CADPS	-0.430714	0.287501	-0.409814	0.997057	-0.42539	0.331227	-0.403568	0.835754	0.887849	0.0328688	0.893215	0.990213
8631	SKAP1	0.278262	0.278341	0.417837	0.997057	0.0494395	0.859556	0.072947	0.981923	-0.357824	0.184786	-0.542526	0.990213
8635	RNASET2	-0.102337	0.532279	-0.239185	0.997057	0.0850463	0.62997	0.198943	0.938066	0.0327717	0.850224	0.0761735	0.990213
8636	SSNA1	-0.0179411	0.944888	-0.0263919	0.997057	-0.0314095	0.910647	-0.0462588	0.984148	0.050089	0.854971	0.0737305	0.990213
8639	AOC3	-0.234017	0.200248	-0.495569	0.997057	0.0283092	0.887072	0.0585415	0.984148	0.234021	0.225842	0.494289	0.990213
8650	NUMB	0.0365565	0.886646	0.0544303	0.997057	0.150384	0.585762	0.225168	0.931564	-0.184761	0.493556	-0.277161	0.990213
8654	PDE5A	-0.2953	0.237281	-0.456341	0.997057	0.29719	0.270769	0.458421	0.807938	0.0449905	0.86611	0.0680087	0.990213
8672	EIF4G3	-0.350963	0.289627	-0.407978	0.997057	0.495563	0.163062	0.584108	0.747158	-0.0828119	0.814567	-0.0946261	0.990213
8673	VAMP8	-0.186015	0.498035	-0.259649	0.997057	0.250779	0.396059	0.351852	0.865348	-0.0325226	0.91101	-0.0450764	0.990456
8675	STX16	0.27116	0.484482	0.267963	0.997057	0.429675	0.302497	0.428676	0.818561	-0.713917	0.0749265	-0.737067	0.990213
8678	BECN1	-0.222149	0.51917	-0.246932	0.997057	0.214389	0.564583	0.238068	0.929464	0.0426358	0.907051	0.0470913	0.990456
8685	MARCO	0.242227	0.155283	0.551551	0.997057	-0.104584	0.573945	-0.232336	0.930532	-0.17016	0.348961	-0.380413	0.990213
8721	EDF1	-0.58985	0.119992	-0.60541	0.997057	0.284168	0.494558	0.282611	0.907694	0.386124	0.341104	0.386751	0.990213
8722	CTSF	0.231747	0.353593	0.356634	0.997057	0.00396685	0.988334	0.0060267	0.998062	-0.262387	0.31948	-0.40472	0.990213
8736	MYOM1	-0.0386644	0.919118	-0.0387704	0.997057	-0.0582505	0.887283	-0.0584314	0.984148	0.0989089	0.805639	0.0992773	0.990213
8738	CRADD	-0.0604349	0.839188	-0.0774998	0.997057	0.207986	0.516124	0.268551	0.910953	-0.13168	0.67513	-0.169261	0.990213
8740	TNFSF14	-0.0316639	0.87449	-0.0603161	0.997057	-0.0988532	0.646639	-0.189274	0.940007	0.129969	0.5381	0.249058	0.990213
8741	TNFSF13	-0.266482	0.171232	-0.530394	0.997057	-0.0555929	0.793994	-0.107687	0.975141	0.350571	0.0855575	0.710308	0.990213
8742	TNFSF12	0.0283177	0.877491	0.0588616	0.997057	-0.0373243	0.85032	-0.0778025	0.979646	0.00413467	0.983	0.0085931	0.998864
8743	TNFSF10	0.23418	0.254022	0.440098	0.997057	-0.232489	0.294063	-0.436359	0.808744	-0.0387315	0.859668	-0.0713161	0.990213
8744	TNFSF9	0.661927	0.0412776	0.806158	0.997057	-0.739033	0.0342847	-0.905146	0.708716	-0.0310858	0.930073	-0.0353908	0.990456
8745	ADAM23	-0.225516	0.260712	-0.433825	0.997057	0.0473846	0.828062	0.0895517	0.978125	0.206274	0.331269	0.394825	0.990213
8751	ADAM15	0.164983	0.474148	0.274391	0.997057	-0.161896	0.515017	-0.269265	0.910953	-0.029102	0.905227	-0.0480198	0.990456
8754	ADAM9	0.203803	0.419797	0.309637	0.997057	-0.109316	0.689393	-0.164948	0.956775	-0.122755	0.646617	-0.185204	0.990213
8763	CD164	-0.0394455	0.779158	-0.107124	0.997057	0.181349	0.224883	0.506264	0.77965	-0.1296	0.380292	-0.356037	0.990213
8764	TNFRSF14	-0.0259394	0.873146	-0.0609676	0.997057	-0.25892	0.13138	-0.633496	0.729296	0.276821	0.0991499	0.679929	0.990213
8771	TNFRSF6B	-0.0491426	0.86902	-0.0629693	0.997057	-0.281209	0.378878	-0.364983	0.859512	0.32405	0.299077	0.422455	0.990213
8772	FADD	0.185691	0.549721	0.229032	0.997057	0.359742	0.279645	0.449861	0.807938	-0.551599	0.0857865	-0.709764	0.990213
8773	SNAP23	-0.159957	0.557952	-0.224299	0.997057	0.63994	0.0239636	0.970414	0.692356	-0.43416	0.125956	-0.629013	0.990213
8778	SIGLEC5	-0.486025	0.416781	-0.311671	0.997057	0.139598	0.82984	0.0886103	0.978621	0.408677	0.518796	0.261075	0.990213
8788	DLK1	0.203665	0.558609	0.223923	0.997057	0.17772	0.636595	0.195087	0.940007	-0.397396	0.276588	-0.443015	0.990213
8792	TNFRSF11A	0.0724432	0.767229	0.113085	0.997057	-0.0747513	0.776989	-0.11682	0.969096	-0.00927125	0.971407	-0.0144551	0.997556
8794	TNFRSF10C	0.323796	0.308764	0.391863	0.997057	-0.087561	0.800219	-0.104358	0.976059	-0.277475	0.410252	-0.333911	0.990213
8795	TNFRSF10B	-0.0716871	0.681984	-0.156647	0.997057	-0.0594647	0.752317	-0.130179	0.96251	0.136919	0.45725	0.301136	0.990213
8797	TNFRSF10A	0.253493	0.217066	0.47713	0.997057	-0.249297	0.260907	-0.468172	0.803093	-0.0441906	0.840454	-0.0812114	0.990213
8804	CREG1	-0.285403	0.310907	-0.390102	0.997057	-0.00558713	0.985451	-0.00751625	0.998062	0.32381	0.275715	0.443837	0.990213
8805	TRIM24	-0.444309	0.136753	-0.578428	0.997057	-0.40838	0.207216	-0.526633	0.771137	0.886736	0.00306278	1.28438	0.839932
8807	IL18RAP	-0.759882	0.203757	-0.491627	0.997057	0.795912	0.218039	0.514006	0.774425	0.0859339	0.893142	0.05418	0.990456
8808	IL1RL2	0.426944	0.216099	0.47816	0.997057	0.0148902	0.968508	0.0162725	0.998062	-0.490652	0.177298	-0.552195	0.990213
8809	IL18R1	0.228538	0.282002	0.414608	0.997057	0.330543	0.145634	0.610211	0.747158	-0.571454	0.0075532	-1.14274	0.988933
8823	FGF16	1.17826	0.0342865	0.838357	0.997057	-1.17664	0.0515573	-0.82774	0.709568	-0.188285	0.757209	-0.124768	0.990213
8824	CES2	0.0229227	0.934561	0.0313483	0.997057	0.452608	0.125594	0.643536	0.722464	-0.458882	0.112208	-0.653868	0.990213
8828	NRP2	0.0705137	0.716113	0.138984	0.997057	-0.17767	0.392639	-0.354437	0.865348	0.0914111	0.655137	0.180409	0.990213
8829	NRP1	0.105256	0.607928	0.196281	0.997057	-0.140281	0.525217	-0.262719	0.915844	0.0168505	0.938141	0.0312982	0.991252
8831	SYNGAP1	0.16363	0.724737	0.134571	0.997057	-0.0986161	0.844274	-0.0809868	0.979064	-0.0881735	0.857524	-0.0724177	0.990213
8832	CD84	0.117336	0.599319	0.201025	0.997057	-0.153573	0.523064	-0.264095	0.914966	0.0160953	0.945716	0.027459	0.991252
8836	GGH	-0.123195	0.55451	-0.226274	0.997057	0.179159	0.423985	0.331255	0.878614	-0.034053	0.877391	-0.0622283	0.990213
8839	CCN5	0.0614872	0.85325	0.0706372	0.997057	-0.420584	0.235779	-0.494294	0.781862	0.334036	0.337897	0.389366	0.990213
8840	CCN4	-0.264645	0.233097	-0.460532	0.997057	0.305221	0.20123	0.533833	0.764832	0.00309559	0.989584	0.00526485	0.999251
8848	TSC22D1	-0.689491	0.124565	-0.597758	0.997057	0.245337	0.618753	0.205514	0.935375	0.534481	0.2639	0.455146	0.990213
8863	PER3	-0.241726	0.694189	-0.150292	0.997057	0.516541	0.434853	0.323466	0.886614	-0.224785	0.729283	-0.139701	0.990213
8872	CDC123	0.590996	0.313509	0.387975	0.997057	-0.758571	0.22929	-0.501372	0.781256	0.0667664	0.914843	0.0431269	0.990456
8875	VNN2	-0.211002	0.562391	-0.221762	0.997057	-0.378735	0.33299	-0.402076	0.838588	0.598023	0.113641	0.651164	0.990213
8876	VNN1	0.977252	0.0287611	0.868278	0.997057	-1.11019	0.0208171	-0.995471	0.692356	-0.0276072	0.955116	-0.0226985	0.99279
8882	ZPR1	-0.797158	0.186159	-0.511952	0.997057	-0.374441	0.569732	-0.23491	0.930497	1.24796	0.0460435	0.831201	0.990213
8887	TAX1BP1	-0.156471	0.413407	-0.313958	0.997057	0.034844	0.866406	0.0693525	0.983179	0.141238	0.485155	0.282617	0.990213
8894	EIF2S2	-0.147711	0.647171	-0.175033	0.997057	0.300989	0.385326	0.360012	0.862312	-0.123331	0.717649	-0.14598	0.990213
8906	AP1G2	-0.170023	0.339466	-0.367392	0.997057	0.373101	0.0459602	0.849909	0.709568	-0.167471	0.373442	-0.361251	0.990213
8909	ENDOU	0.101811	0.749947	0.121775	0.997057	-0.370959	0.27764	-0.451778	0.807938	0.241534	0.472561	0.290897	0.990213
8912	CACNA1H	-0.323347	0.402359	-0.321529	0.997057	-0.0845571	0.840082	-0.0831981	0.979064	0.44175	0.27683	0.442788	0.990213
8935	SKAP2	-0.189523	0.571905	-0.216356	0.997057	0.807546	0.0200786	1.00185	0.692356	-0.561628	0.106173	-0.665581	0.990213
8936	WASF1	-0.0267945	0.927135	-0.0349155	0.997057	0.480909	0.120837	0.652075	0.721179	-0.430499	0.157411	-0.57953	0.990213
8942	KYNU	0.118322	0.704395	0.145011	0.997057	0.294472	0.37909	0.36482	0.859512	-0.41394	0.203432	-0.519699	0.990213
8976	WASL	0.921978	0.149195	0.560082	0.997057	-0.390259	0.577314	-0.230285	0.931564	-0.655156	0.336345	-0.390638	0.990213
9024	BRSK2	0.4727	0.163879	0.539944	0.997057	-0.0820419	0.825497	-0.0909103	0.977487	-0.448911	0.212051	-0.509687	0.990213
9026	HIP1R	-0.0316354	0.875017	-0.0600606	0.997057	-0.181146	0.400546	-0.348483	0.867547	0.208719	0.322038	0.402551	0.990213
9045	RPL14	0.0968312	0.669992	0.162936	0.997057	-0.292903	0.226917	-0.503998	0.780345	0.172363	0.471374	0.291683	0.990213
9046	DOK2	-0.455087	0.234719	-0.458901	0.997057	1.01519	0.0105114	1.11313	0.692356	-0.464091	0.251605	-0.467309	0.990213
9048	ARTN	0.205504	0.236367	0.457251	0.997057	-0.0925032	0.623776	-0.202565	0.936477	-0.14075	0.445555	-0.309094	0.990213
9050	PSTPIP2	0.112673	0.741439	0.126076	0.997057	0.258167	0.482226	0.290805	0.904963	-0.372879	0.297357	-0.423988	0.990213
9055	PRC1	-0.945432	0.041427	-0.805525	0.997057	0.372272	0.470139	0.298953	0.90413	0.698547	0.160998	0.574405	0.990213
9068	ANGPTL1	-0.0526961	0.798745	-0.0973925	0.997057	0.0766336	0.730638	0.142036	0.958657	-0.0145652	0.946823	-0.0268983	0.991252
9092	SART1	0.532746	0.0443271	0.793615	0.997057	-0.494491	0.0862821	-0.724234	0.721179	-0.121054	0.674937	-0.169368	0.990213
9101	USP8	0.00267152	0.993314	0.00319931	0.997472	0.388753	0.253382	0.475794	0.796643	-0.375153	0.260263	-0.4587	0.990213
9111	NMI	-0.441801	0.213695	-0.480736	0.997057	0.6778	0.0732294	0.758011	0.721179	-0.155917	0.681157	-0.165927	0.990213
9113	LATS1	-0.568004	0.12343	-0.599635	0.997057	0.248	0.539761	0.253503	0.922879	0.396373	0.31405	0.409361	0.990213
9126	SMC3	0.11274	0.767542	0.112928	0.997057	-0.568465	0.160907	-0.587212	0.747158	0.41842	0.294974	0.426123	0.990213
9131	AIFM1	-0.424229	0.344349	-0.36364	0.997057	0.663409	0.167286	0.578117	0.751677	-0.161746	0.734455	-0.136921	0.990213
9135	RABEP1	0.0785898	0.709959	0.142145	0.997057	-0.168449	0.457948	-0.307295	0.903044	0.0735715	0.741713	0.133031	0.990213
9138	ARHGEF1	0.118707	0.734896	0.129396	0.997057	-0.105368	0.780695	-0.114825	0.969096	-0.031583	0.93208	-0.0343723	0.990863
9141	PDCD5	0.0756904	0.788795	0.102327	0.997057	0.0447565	0.88331	0.0605061	0.984148	-0.127305	0.669393	-0.172446	0.990213
9146	HGS	0.157017	0.654613	0.171068	0.997057	0.386602	0.304079	0.427251	0.819	-0.545317	0.134775	-0.614215	0.990213
9154	SLC28A1	-0.609069	0.204431	-0.490876	0.997057	0.181967	0.728642	0.143133	0.958657	0.505411	0.321192	0.403267	0.990213
9159	PCSK7	-0.273062	0.428101	-0.304081	0.997057	0.364986	0.325027	0.408856	0.831342	-0.0447275	0.90267	-0.0493225	0.990456
9166	EBAG9	-0.161458	0.603305	-0.198825	0.997057	0.539724	0.10062	0.691799	0.721179	-0.336545	0.30196	-0.419899	0.990213
9168	TMSB10	-0.23405	0.319173	-0.383387	0.997057	0.231692	0.360982	0.379077	0.849072	0.0393496	0.87498	0.0634628	0.990213
9172	MYOM2	-1.19123	0.0161857	-0.962821	0.997057	0.458834	0.410245	0.34128	0.874658	0.889943	0.0968186	0.68488	0.990213
9173	IL1RL1	0.17062	0.450806	0.289216	0.997057	-0.128872	0.598108	-0.217753	0.934667	-0.0670078	0.780019	-0.112704	0.990213
9180	OSMR	0.0166522	0.92428	0.0362876	0.997057	-0.0165177	0.93021	-0.0361	0.988541	-0.00276782	0.988066	-0.00603204	0.999251
9208	LRRFIP1	-0.119964	0.466437	-0.27924	0.997057	0.046111	0.795488	0.106888	0.975141	0.0897147	0.606817	0.207981	0.990213
9232	PTTG1	-0.208683	0.685456	-0.154835	0.997057	-0.101112	0.85593	-0.0748518	0.980491	0.329654	0.543981	0.245442	0.990213
9235	IL32	-0.356287	0.106375	-0.629714	0.997057	0.460554	0.0505378	0.831615	0.709568	-0.0433551	0.855418	-0.0735007	0.990213
9240	PNMA1	-0.08039	0.830894	-0.0815594	0.997057	0.963886	0.0126825	1.0814	0.692356	-0.833073	0.0295608	-0.912278	0.990213
9244	CRLF1	-0.0288781	0.88965	-0.0529781	0.997057	-0.323429	0.142288	-0.615506	0.745332	0.341858	0.11251	0.653295	0.990213
9246	UBE2L6	-0.11985	0.526481	-0.242598	0.997057	0.317917	0.11251	0.667715	0.721179	-0.170625	0.391923	-0.34732	0.990213
9260	PDLIM7	-0.610678	0.19311	-0.503754	0.997057	1.20265	0.0139797	1.06477	0.692356	-0.469945	0.346148	-0.382671	0.990213
9261	MAPKAPK2	-0.612112	0.0513788	-0.767299	0.997057	0.354529	0.306374	0.425194	0.819093	0.343605	0.311205	0.411816	0.990213
9265	CYTH3	0.761217	0.10665	0.629199	0.997057	-0.146071	0.778745	-0.115874	0.969096	-0.709548	0.156442	-0.58093	0.990213
9270	ITGB1BP1	0.0199211	0.947304	0.0252333	0.997057	0.307308	0.341121	0.395266	0.841911	-0.31643	0.316279	-0.407449	0.990213
9275	BCL7B	-0.201367	0.480391	-0.270498	0.997057	-0.132681	0.667257	-0.177463	0.948106	0.351712	0.239825	0.479379	0.990213
9276	COPB2	-0.185382	0.671106	-0.162349	0.997057	-0.219618	0.64114	-0.192452	0.940007	0.417105	0.363153	0.369201	0.990213
9277	WDR46	-0.140069	0.609795	-0.195256	0.997057	-0.190213	0.520006	-0.266055	0.912386	0.338394	0.23872	0.480534	0.990213
9289	ADGRG1	-0.317477	0.273714	-0.421961	0.997057	0.511553	0.0978715	0.697701	0.721179	-0.135485	0.660895	-0.177184	0.990213
9296	ATP6V1F	-0.152645	0.743879	-0.124841	0.997057	0.253085	0.615434	0.207469	0.935375	-0.071965	0.884125	-0.0587843	0.990456
9308	CD83	0.0621391	0.806181	0.0937157	0.997057	-0.223919	0.409931	-0.341511	0.874658	0.145032	0.586949	0.21961	0.990213
9314	KLF4	-0.0495102	0.873995	-0.0605563	0.997057	0.597821	0.0683597	0.771945	0.721179	-0.517078	0.109433	-0.659186	0.990213
9332	CD163	0.163206	0.523115	0.244589	0.997057	-0.0165303	0.952335	-0.0246378	0.995499	-0.166284	0.537976	-0.249134	0.990213
9342	SNAP29	-0.158467	0.63452	-0.181818	0.997057	0.584754	0.0970969	0.699389	0.721179	-0.382992	0.272865	-0.446532	0.990213
9352	TXNL1	-0.528093	0.282727	-0.413972	0.997057	-0.334702	0.53087	-0.259121	0.917128	0.909689	0.0749579	0.736983	0.990213
9353	SLIT2	-0.390137	0.191593	-0.505524	0.997057	0.317132	0.328113	0.406216	0.834327	0.13172	0.680123	0.166498	0.990213
9358	ITGBL1	0.312255	0.131587	0.586442	0.997057	-0.40751	0.0653691	-0.780932	0.721179	0.0417057	0.85145	0.0755425	0.990213
9361	LONP1	0.0298896	0.86013	0.0672885	0.997057	-0.3216	0.0705303	-0.765632	0.721179	0.274531	0.118117	0.642894	0.990213
9363	RAB33A	-0.117866	0.709742	-0.142257	0.997057	0.497015	0.139167	0.620536	0.738381	-0.344298	0.29959	-0.421999	0.990213
9369	NRXN3	-0.053529	0.842687	-0.0757899	0.997057	-0.368793	0.199022	-0.536531	0.764832	0.412793	0.140386	0.605205	0.990213
9380	GRHPR	0.0300239	0.904776	0.0456769	0.997057	0.296516	0.268529	0.460614	0.805626	-0.317371	0.225675	-0.494472	0.990213
9394	HS6ST1	0.348281	0.193226	0.50362	0.997057	-0.212379	0.4662	-0.301635	0.90413	-0.185301	0.516516	-0.26251	0.990213
9398	CD101	0.273645	0.320275	0.3825	0.997057	-0.447822	0.127448	-0.640278	0.724069	0.12338	0.673375	0.170234	0.990213
9402	GRAP2	-0.140921	0.733412	-0.13015	0.997057	0.822057	0.0583913	0.803372	0.714456	-0.629751	0.14292	-0.601231	0.990213
9407	TMPRSS11D	0.374508	0.115186	0.613715	0.997057	0.190332	0.464828	0.302571	0.90413	-0.600101	0.0139379	-1.04224	0.988933
9412	MED21	0.0201286	0.957939	0.0201349	0.997057	-0.456262	0.263208	-0.465874	0.803093	0.414342	0.299781	0.42183	0.990213
9437	NCR1	-0.129807	0.676109	-0.159722	0.997057	-0.315675	0.343559	-0.393246	0.841911	0.447053	0.167089	0.565907	0.990213
9451	EIF2AK3	-0.233941	0.316342	-0.385673	0.997057	0.38922	0.117706	0.657848	0.721179	-0.111581	0.653012	-0.181603	0.990213
9452	ITM2A	0.664637	0.00557084	1.12777	0.997057	-0.519671	0.0512767	-0.8288	0.709568	-0.244115	0.361322	-0.370631	0.990213
9482	STX8	0.0537275	0.779591	0.106907	0.997057	0.187307	0.36209	0.378191	0.850189	-0.239269	0.232852	-0.486731	0.990213
9500	MAGED1	0.257296	0.391879	0.328832	0.997057	0.214707	0.50885	0.273256	0.910953	-0.492648	0.115419	-0.647848	0.990213
9507	ADAMTS4	-0.0966801	0.761492	-0.115963	0.997057	0.0762589	0.824475	0.0914521	0.977469	0.0348722	0.917494	0.0417792	0.990456
9510	ADAMTS1	0.179558	0.579774	0.21192	0.997057	0.0666602	0.849248	0.0783665	0.979633	-0.264173	0.439423	-0.313317	0.990213
9518	GDF15	-0.136756	0.562742	-0.221561	0.997057	0.255177	0.31382	0.418592	0.819093	-0.0916974	0.713726	-0.148106	0.990213
9525	VPS4B	0.1283	0.648104	0.174535	0.997057	0.232335	0.442163	0.318293	0.89154	-0.365586	0.213193	-0.508385	0.990213
9530	BAG4	-0.0799887	0.691096	-0.151898	0.997057	0.0892469	0.680656	0.169868	0.953316	0.00381341	0.985707	0.00722465	0.999251
9531	BAG3	-0.295584	0.267984	-0.427138	0.997057	-0.028183	0.922761	-0.0399652	0.987913	0.356802	0.204077	0.518939	0.990213
9535	GMFG	0.10663	0.728474	0.132664	0.997057	0.0520619	0.875268	0.0647108	0.984148	-0.168822	0.602326	-0.210594	0.990213
9540	TP53I3	-0.257528	0.304296	-0.395561	0.997057	0.139822	0.607329	0.212263	0.934667	0.153499	0.564371	0.23306	0.990213
9543	IGDCC3	-0.290686	0.385306	-0.333476	0.997057	0.645075	0.0683573	0.771952	0.721179	-0.293206	0.407284	-0.336057	0.990213
9547	CXCL14	0.242456	0.543243	0.232783	0.997057	-0.6153	0.147229	-0.607722	0.747158	0.318517	0.448799	0.306875	0.990213
9550	ATP6V1G1	-0.622682	0.0968826	-0.648234	0.997057	0.515911	0.206788	0.527142	0.771137	0.200901	0.619214	0.200816	0.990213
9569	GTF2IRD1	0.150607	0.497943	0.259705	0.997057	-0.0268979	0.910913	-0.0461208	0.984148	-0.142301	0.544598	-0.245063	0.990213
9578	CDC42BPB	-0.108113	0.609815	-0.195245	0.997057	0.424723	0.055856	0.812106	0.714456	-0.285972	0.196049	-0.528538	0.990213
9585	KIF20B	-0.170427	0.827086	-0.0834269	0.997057	1.16422	0.160497	0.587806	0.747158	-0.924394	0.25716	-0.461762	0.990213
9588	PRDX6	-0.226595	0.350997	-0.358589	0.997057	0.331169	0.20343	0.531168	0.769114	-0.0642027	0.80369	-0.100294	0.990213
9590	AKAP12	0.074936	0.750543	0.121474	0.997057	0.321246	0.200526	0.534691	0.764832	-0.39116	0.108923	-0.660177	0.990213
9601	PDIA4	-0.0510236	0.832796	-0.0806277	0.997057	0.292843	0.256289	0.47283	0.799334	-0.223419	0.378579	-0.357335	0.990213
9622	KLK4	-0.67163	0.0645505	-0.725659	0.997057	1.14242	0.00227821	1.35896	0.65946	-0.344267	0.379866	-0.356359	0.990213
9623	TCL1B	0.602878	0.245471	0.448293	0.997057	-0.053186	0.925217	-0.0386903	0.988339	-0.621792	0.256976	-0.461944	0.990213
9639	ARHGEF10	-0.50485	0.0884951	-0.665911	0.997057	0.3586	0.268568	0.460575	0.805626	0.220021	0.490663	0.279034	0.990213
9643	MORF4L2	-0.689618	0.062468	-0.731718	0.997057	0.520888	0.198887	0.536697	0.764832	0.270824	0.498989	0.273661	0.990213
9647	PPM1F	-0.0547411	0.788722	-0.102363	0.997057	0.375152	0.0808039	0.73784	0.721179	-0.298069	0.160614	-0.57495	0.990213
9667	SAFB2	-0.0715576	0.720376	-0.1368	0.997057	-0.201067	0.347536	-0.38997	0.842782	0.272337	0.191354	0.534291	0.990213
9685	CLINT1	0.259733	0.575778	0.214169	0.997057	-0.0560956	0.911092	-0.0460276	0.984148	-0.236114	0.630295	-0.194466	0.990213
9700	ESPL1	-0.423466	0.240082	-0.453565	0.997057	0.137683	0.726116	0.144524	0.958657	0.340705	0.373098	0.361514	0.990213
9719	ADAMTSL2	-0.137941	0.531538	-0.23962	0.997057	-0.275712	0.242208	-0.487424	0.787585	0.417871	0.066	0.762176	0.990213
9727	RAB11FIP3	-0.0662927	0.83528	-0.0794116	0.997057	0.346448	0.310017	0.42195	0.819093	-0.2577	0.442039	-0.311512	0.990213
9734	HDAC9	-0.711799	0.342294	-0.365215	0.997057	0.217781	0.789297	0.110204	0.973028	0.585753	0.460652	0.298844	0.990213
9746	CLSTN3	-0.0235708	0.915102	-0.0407029	0.997057	-0.0549932	0.817438	-0.095186	0.976365	0.0789487	0.735076	0.136588	0.990213
9748	SLK	-0.176244	0.728284	-0.132761	0.997057	-0.0173522	0.974753	-0.0130441	0.998062	0.21327	0.69051	0.160776	0.990213
9749	PHACTR2	-0.112378	0.781469	-0.105972	0.997057	0.418693	0.33499	0.400391	0.840214	-0.275441	0.518565	-0.261221	0.990213
9770	RASSF2	0.20302	0.48529	0.267463	0.997057	-0.505568	0.101067	-0.690851	0.721179	0.257469	0.40124	0.340456	0.990213
9779	TBC1D5	-0.130352	0.646554	-0.175362	0.997057	0.266267	0.383107	0.361717	0.862312	-0.109459	0.715589	-0.147096	0.990213
9787	DLGAP5	0.521398	0.0859959	0.671452	0.997057	0.188759	0.57279	0.233041	0.930532	-0.7625	0.0149199	-1.0308	0.990213
9788	MTSS1	-0.0862255	0.657541	-0.169514	0.997057	0.295593	0.152065	0.600303	0.747158	-0.186773	0.360726	-0.371098	0.990213
9798	IST1	-0.125085	0.742712	-0.125432	0.997057	0.413165	0.311517	0.420623	0.819093	-0.25597	0.523748	-0.25797	0.990213
9804	TOMM20	-0.062369	0.846612	-0.0738738	0.997057	-0.108449	0.755141	-0.128643	0.96251	0.173417	0.60991	0.206187	0.990213
9805	SCRN1	-0.63552	0.0803046	-0.684597	0.997057	0.86242	0.0255491	0.958903	0.697618	-0.116505	0.76695	-0.119603	0.990213
9813	EFCAB14	0.159091	0.379341	0.337734	0.997057	-0.296663	0.122966	-0.648219	0.721179	0.106491	0.578827	0.224419	0.990213
9823	ARMCX2	-0.734946	0.0777638	-0.690723	0.997057	0.640808	0.157998	0.591455	0.747158	0.206598	0.646535	0.18525	0.990213
9829	DNAJC6	-0.546739	0.158992	-0.546482	0.997057	0.891133	0.0297053	0.931547	0.698011	-0.243057	0.558532	-0.236582	0.990213
9843	HEPH	-0.235424	0.23288	-0.460751	0.997057	0.305587	0.148408	0.605895	0.747158	-0.0298604	0.887355	-0.0571341	0.990456
9848	MFAP3L	-0.0480418	0.895123	-0.050334	0.997057	0.309395	0.429249	0.327467	0.883437	-0.242592	0.527232	-0.255794	0.990213
9854	C2CD2L	-0.00728053	0.977272	-0.0108765	0.997057	-0.0512655	0.852391	-0.0767126	0.97989	0.0572028	0.832093	0.0855331	0.990213
9856	KIAA0319	0.252685	0.366344	0.347166	0.997057	0.373189	0.21345	0.519301	0.771137	-0.639225	0.0252393	-0.940316	0.990213
9857	CEP350	0.189994	0.759409	0.117009	0.997057	-0.630119	0.343776	-0.393067	0.841911	0.391242	0.549572	0.242023	0.990213
9859	CEP170	-0.197785	0.221546	-0.472402	0.997057	0.382659	0.0236291	0.97293	0.692356	-0.145644	0.39698	-0.343582	0.990213
9885	OSBPL2	-0.0428837	0.84345	-0.0754171	0.997057	0.103281	0.658583	0.182413	0.944924	-0.0510253	0.823917	-0.0897687	0.990213
9900	SV2A	0.133238	0.670537	0.162649	0.997057	-0.111294	0.742055	-0.135777	0.961594	-0.0421228	0.898804	-0.0512923	0.990456
9904	RBM19	-0.080172	0.841004	-0.0766119	0.997057	-0.231772	0.590337	-0.222412	0.932288	0.311345	0.45888	0.300037	0.990213
9910	RABGAP1L	-0.128388	0.652842	-0.17201	0.997057	-0.162201	0.598118	-0.217747	0.934667	0.298543	0.318885	0.405225	0.990213
9936	CD302	-0.0921284	0.678124	-0.158666	0.997057	-0.191788	0.421005	-0.333412	0.877392	0.286408	0.216772	0.504334	0.990213
9938	ARHGAP25	0.0539551	0.82826	0.0828507	0.997057	-0.370547	0.160515	-0.58778	0.747158	0.294538	0.257382	0.461542	0.990213
9946	CRYZL1	-0.136554	0.616405	-0.191639	0.997057	0.136134	0.643462	0.191109	0.940007	0.0220427	0.93909	0.0308172	0.991252
9953	HS3ST3B1	0.404948	0.206581	0.488492	0.997057	-0.252498	0.469372	-0.299474	0.90413	-0.210124	0.538928	-0.248547	0.990213
9965	FGF19	-0.119907	0.816526	-0.0886158	0.997057	0.957973	0.0784916	0.74382	0.721179	-0.783319	0.144445	-0.598866	0.990213
9967	THRAP3	-0.0895931	0.866587	-0.0641504	0.997057	-0.618669	0.278177	-0.451263	0.807938	0.692253	0.213403	0.508145	0.990213
9973	CCS	-0.163177	0.61382	-0.193052	0.997057	0.00928294	0.97882	0.0109425	0.998062	0.173191	0.612061	0.204942	0.990213
9982	FGFBP1	0.147354	0.504887	0.255494	0.997057	0.065484	0.784003	0.113046	0.970932	-0.227113	0.328478	-0.397145	0.990213
10000	AKT3	-0.138084	0.648772	-0.174178	0.997057	0.406807	0.208524	0.525081	0.771137	-0.235377	0.461044	-0.298581	0.990213
10007	GNPDA1	-0.0928509	0.668616	-0.16366	0.997057	-0.0411478	0.860458	-0.0724734	0.981923	0.142999	0.531799	0.252954	0.990213
10010	TANK	0.0761116	0.825356	0.0842757	0.997057	0.200608	0.589213	0.223088	0.932193	-0.276979	0.445084	-0.309418	0.990213
10016	PDCD6	-0.368582	0.263162	-0.431557	0.997057	-0.190602	0.59473	-0.219775	0.934667	0.593747	0.0834836	0.715297	0.990213
10019	SH2B3	-0.171136	0.525199	-0.243356	0.997057	0.246226	0.395487	0.352284	0.865348	-0.044766	0.875341	-0.0632777	0.990213
10020	GNE	-0.571872	0.0274126	-0.876364	0.997057	0.258283	0.371373	0.37084	0.856172	0.390845	0.163222	0.571274	0.990213
10022	INSL5	-0.129307	0.808241	-0.0926987	0.997057	-0.289444	0.61432	-0.208126	0.935375	0.421383	0.452095	0.304629	0.990213
10049	DNAJB6	0.00840519	0.97665	0.0111743	0.997057	0.352195	0.250498	0.478759	0.796567	-0.346552	0.248053	-0.470905	0.990213
10067	SCAMP3	-0.19846	0.498449	-0.259397	0.997057	0.454231	0.145514	0.6104	0.747158	-0.21341	0.490619	-0.279062	0.990213
10068	IL18BP	0.043532	0.834369	0.0798574	0.997057	-0.165185	0.459673	-0.306107	0.90413	0.109566	0.617665	0.201708	0.990213
10084	PQBP1	-0.452119	0.18395	-0.514607	0.997057	-0.394547	0.285071	-0.444723	0.807938	0.882207	0.0108001	1.08459	0.988933
10085	EDIL3	-0.0620872	0.839691	-0.0772539	0.997057	-0.108107	0.743952	-0.13474	0.961594	0.172775	0.593299	0.215873	0.990213
10103	TSPAN1	0.0665538	0.809975	0.0918432	0.997057	0.527107	0.0699579	0.76728	0.721179	-0.578888	0.0406179	-0.854538	0.990213
10105	PPIF	-0.32265	0.387638	-0.331823	0.997057	0.475481	0.235685	0.494396	0.781862	-0.0951782	0.810372	-0.0968095	0.990213
10113	PREB	-0.0344559	0.874656	-0.0602355	0.997057	0.304275	0.190059	0.547721	0.764832	-0.25285	0.268364	-0.450831	0.990213
10135	NAMPT	-0.630314	0.118768	-0.607498	0.997057	0.607321	0.165546	0.580572	0.747575	0.121906	0.779273	0.113097	0.990213
10136	CELA3A	0.208075	0.418288	0.310653	0.997057	0.097345	0.726642	0.144235	0.958657	-0.325369	0.227746	-0.492219	0.990213
10144	FAM13A	0.00425078	0.987367	0.00604496	0.997057	0.295998	0.302485	0.428687	0.818561	-0.288116	0.305417	-0.416856	0.990213
10149	ADGRG2	-0.145957	0.444085	-0.293569	0.997057	0.061928	0.763969	0.123853	0.965459	0.103576	0.608021	0.207282	0.990213
10159	ATP6AP2	0.455104	0.230831	0.462825	0.997057	0.0579012	0.888964	0.0575539	0.984148	-0.56325	0.158424	-0.578073	0.990213
10190	TXNDC9	0.148901	0.641994	0.177802	0.997057	0.532399	0.116699	0.659733	0.721179	-0.67584	0.0390064	-0.862003	0.990213
10193	RNF41	-0.0386648	0.825218	-0.0843436	0.997057	0.165046	0.378346	0.365396	0.859512	-0.114863	0.533327	-0.252007	0.990213
10212	DDX39A	-0.152508	0.472426	-0.27547	0.997057	0.0100531	0.965089	0.0180401	0.996843	0.160548	0.47386	0.290037	0.990213
10223	GPA33	-0.115699	0.8396	-0.0772983	0.997057	-0.241867	0.694907	-0.161856	0.956775	0.360651	0.549223	0.242236	0.990213
10226	PLIN3	0.0501747	0.76185	0.115783	0.997057	0.108356	0.542102	0.252031	0.924532	-0.159721	0.358043	-0.373204	0.990213
10228	STX6	-0.239266	0.49681	-0.260395	0.997057	0.316968	0.40333	0.346405	0.867807	-0.0364689	0.922167	-0.0394051	0.990456
10229	COQ7	0.340574	0.165094	0.538343	0.997057	-0.0341566	0.898845	-0.0524015	0.984148	-0.347322	0.180584	-0.547914	0.990213
10232	MSLN	0.147838	0.650835	0.173079	0.997057	-0.00113089	0.997444	-0.00132018	0.998137	-0.16388	0.6347	-0.191956	0.990213
10239	AP3S2	-0.404641	0.0989804	-0.644015	0.997057	0.685746	0.00720668	1.17574	0.692356	-0.204988	0.436599	-0.315274	0.990213
10241	CALCOCO2	-0.193218	0.250267	-0.443671	0.997057	0.273069	0.128007	0.639303	0.724069	-0.0458244	0.798283	-0.10312	0.990213
10244	RABEPK	-0.163576	0.509979	-0.252427	0.997057	0.449081	0.0869587	0.722605	0.721179	-0.247404	0.343581	-0.384742	0.990213
10247	RIDA	0.503093	0.129756	0.589345	0.997057	-0.357084	0.324198	-0.409568	0.831342	-0.219512	0.537706	-0.249301	0.990213
10253	SPRY2	-0.00277111	0.994439	-0.00266064	0.997556	0.345916	0.417799	0.335743	0.87667	-0.328071	0.432373	-0.318216	0.990213
10262	SF3B4	0.0947292	0.718794	0.13761	0.997057	0.306571	0.275807	0.453538	0.807938	-0.399197	0.14423	-0.599198	0.990213
10272	FSTL3	-0.169761	0.505393	-0.255189	0.997057	-0.287006	0.293837	-0.436567	0.808744	0.464189	0.0781013	0.728754	0.990213
10284	SAP18	0.781683	0.16427	0.539428	0.997057	-0.498079	0.416623	-0.336601	0.876156	-0.39539	0.510503	-0.266312	0.990213
10285	SMNDC1	0.299852	0.190588	0.506701	0.997057	-0.407215	0.0963418	-0.701046	0.721179	0.0552632	0.821712	0.0909131	0.990213
10288	LILRB2	-0.0369534	0.881232	-0.0570499	0.997057	-0.2402	0.364662	-0.376142	0.854834	0.271189	0.294967	0.426129	0.990213
10294	DNAJA2	-0.0943724	0.76833	-0.112534	0.997057	0.574086	0.0893911	0.716834	0.721179	-0.444297	0.183155	-0.544605	0.990213
10296	MAEA	0.233385	0.46719	0.278765	0.997057	-0.548938	0.107066	-0.678466	0.721179	0.265106	0.433919	0.317138	0.990213
10298	PAK4	0.107279	0.79219	0.100641	0.997057	0.377834	0.387396	0.358427	0.862312	-0.481424	0.258263	-0.46067	0.990213
10318	TNIP1	0.00613031	0.96487	0.0168146	0.997057	0.107167	0.471679	0.297908	0.90413	-0.109436	0.454511	-0.302989	0.990213
10321	CRISP3	0.0964487	0.688356	0.153324	0.997057	-0.135828	0.600023	-0.216609	0.934667	0.0224142	0.92976	0.0355498	0.990456
10324	KLHL41	-0.162276	0.565394	-0.220051	0.997057	-0.235221	0.438863	-0.320622	0.889601	0.406261	0.167545	0.565281	0.990213
10326	SIRPB1	-0.306585	0.229584	-0.464094	0.997057	-0.432372	0.113031	-0.666709	0.721179	0.756028	0.00293292	1.29102	0.839932
10330	CNPY2	0.00327694	0.99148	0.0040766	0.997472	-0.120866	0.714797	-0.150777	0.958022	0.112054	0.729297	0.139694	0.990213
10332	CLEC4M	0.355149	0.221782	0.472154	0.997057	-0.289221	0.35892	-0.380729	0.848974	-0.1194	0.700453	-0.15533	0.990213
10344	CCL26	0.437353	0.181252	0.517882	0.997057	-0.160268	0.654024	-0.185026	0.943285	-0.334579	0.336232	-0.390731	0.990213
10381	TUBB3	0.0285552	0.880626	0.0573434	0.997057	0.238602	0.238743	0.49111	0.781862	-0.260288	0.188767	-0.537508	0.990213
10394	PRG3	-0.0850246	0.785863	-0.103784	0.997057	0.0690318	0.838058	0.084266	0.979064	0.0287854	0.930637	0.0351049	0.990456
10397	NDRG1	-0.151731	0.746062	-0.123737	0.997057	-0.0981138	0.846297	-0.0799209	0.979633	0.263235	0.594228	0.215328	0.990213
10404	CPQ	0.141443	0.578775	0.212481	0.997057	-0.364051	0.179873	-0.560944	0.756532	0.190697	0.477798	0.287439	0.990213
10406	WFDC2	-0.0441032	0.854874	-0.0698461	0.997057	0.119837	0.64436	0.19059	0.940007	-0.0655144	0.796925	-0.10383	0.990213
10417	SPON2	0.07207	0.690844	0.152029	0.997057	-0.107867	0.579906	-0.228711	0.931564	0.0228481	0.905078	0.0480957	0.990456
10418	SPON1	0.0465998	0.851274	0.0716002	0.997057	0.0897997	0.737418	0.138315	0.960915	-0.137967	0.59844	-0.212862	0.990213
10422	UBAC1	0.103975	0.695187	0.149775	0.997057	-0.437461	0.119502	-0.654522	0.721179	0.302784	0.275938	0.443626	0.990213
10437	IFI30	0.182541	0.454652	0.286743	0.997057	0.0677746	0.797627	0.105744	0.975141	-0.268568	0.295505	-0.425646	0.990213
10447	FAM3C	-0.0419689	0.819909	-0.0869516	0.997057	-0.136618	0.489802	-0.285757	0.906757	0.177622	0.358497	0.372847	0.990213
10450	PPIE	-0.122588	0.778406	-0.107498	0.997057	-0.222331	0.636005	-0.19543	0.940007	0.349637	0.445453	0.309164	0.990213
10451	VAV3	-0.169462	0.602801	-0.199102	0.997057	0.785346	0.0198418	1.00394	0.692356	-0.562759	0.0949467	-0.688928	0.990213
10455	ECI2	-0.137346	0.688816	-0.153085	0.997057	-0.248673	0.500659	-0.278599	0.909935	0.391322	0.275992	0.443576	0.990213
10457	GPNMB	-0.120575	0.536683	-0.236605	0.997057	0.209932	0.315507	0.417111	0.820287	-0.0664371	0.747743	-0.129809	0.990213
10458	BAIAP2	-0.213732	0.543343	-0.232725	0.997057	0.249908	0.510028	0.272492	0.910953	-0.000760259	0.998372	-0.000822995	0.999804
10460	TACC3	0.0717296	0.831495	0.0812653	0.997057	0.111208	0.759746	0.126142	0.964615	-0.186502	0.599703	-0.212124	0.990213
10461	MERTK	0.238378	0.251327	0.442659	0.997057	-0.350637	0.113893	-0.665054	0.721179	0.0696927	0.753189	0.126907	0.990213
10462	CLEC10A	-0.119555	0.583302	-0.20994	0.997057	-0.108726	0.643683	-0.190981	0.940007	0.237492	0.299108	0.422427	0.990213
10464	PIBF1	-0.346991	0.244	-0.449723	0.997057	0.399714	0.212808	0.520048	0.771137	0.0045173	0.988668	0.00572792	0.999251
10468	FST	0.514326	0.106125	0.630183	0.997057	-0.196785	0.573853	-0.232393	0.930532	-0.385509	0.25655	-0.462367	0.990213
10471	PFDN6	-0.154992	0.754595	-0.119431	0.997057	-0.0300584	0.95526	-0.023124	0.995499	0.201721	0.699975	0.155591	0.990213
10474	TADA3	-0.158486	0.532217	-0.239221	0.997057	0.456578	0.0885964	0.718705	0.721179	-0.260261	0.329231	-0.396518	0.990213
10488	CREB3	-0.17613	0.649449	-0.173817	0.997057	0.042218	0.919732	0.041538	0.987238	0.156114	0.703008	0.153935	0.990213
10491	CRTAP	0.128498	0.518345	0.247423	0.997057	-0.185357	0.385825	-0.359629	0.862312	0.0340691	0.871592	0.0651979	0.990213
10493	VAT1	-0.180361	0.355688	-0.355063	0.997057	0.0476195	0.822053	0.0927363	0.97741	0.155663	0.451423	0.305086	0.990213
10495	ENOX2	0.239032	0.30584	0.394279	0.997057	-0.130221	0.607144	-0.212372	0.934667	-0.142052	0.566754	-0.231628	0.990213
10500	SEMA6C	0.251071	0.386085	0.332923	0.997057	-0.0628517	0.841512	-0.0824432	0.979064	-0.219982	0.472963	-0.29063	0.990213
10507	SEMA4D	0.14122	0.472467	0.275445	0.997057	-0.146777	0.488304	-0.286752	0.905373	-0.0170603	0.934769	-0.0330082	0.991193
10525	HYOU1	0.0132974	0.939919	0.0287764	0.997057	0.0227709	0.904556	0.0494279	0.984148	-0.0366373	0.844067	-0.0793466	0.990213
10528	NOP56	-0.0175037	0.974866	-0.0120283	0.997057	-0.189997	0.751268	-0.13075	0.96251	0.201424	0.731143	0.138701	0.990213
10534	ZNRD2	0.0268522	0.938407	0.0295018	0.997057	-0.163329	0.662722	-0.180047	0.945617	0.1264	0.730306	0.139151	0.990213
10535	RNASEH2A	-0.441981	0.065482	-0.723003	0.997057	0.548122	0.0324711	0.915199	0.708716	-0.0315686	0.903519	-0.0488899	0.990456
10538	BATF	0.17101	0.763281	0.115065	0.997057	-0.431501	0.480122	-0.292215	0.904963	0.22228	0.710791	0.149699	0.990213
10540	DCTN2	0.0686877	0.812225	0.0907339	0.997057	0.233067	0.453095	0.310652	0.902119	-0.29977	0.32265	-0.402034	0.990213
10542	LAMTOR5	-0.598017	0.263838	-0.430935	0.997057	1.02006	0.0729191	0.758875	0.721179	-0.30927	0.587194	-0.219465	0.990213
10544	PROCR	-0.123268	0.659297	-0.168583	0.997057	-0.400702	0.178257	-0.563096	0.756532	0.521158	0.0703988	0.74946	0.990213
10551	AGR2	0.0150938	0.974486	0.0122101	0.997057	0.512585	0.310378	0.42163	0.819093	-0.507564	0.304395	-0.417753	0.990213
10558	SPTLC1	0.158766	0.392808	0.32818	0.997057	0.134726	0.501682	0.27793	0.909935	-0.306136	0.113479	-0.651468	0.990213
10562	OLFM4	-0.538831	0.239567	-0.454074	0.997057	1.14617	0.0164081	1.03716	0.692356	-0.496044	0.306637	-0.415789	0.990213
10563	CXCL13	-0.404059	0.219044	-0.475033	0.997057	0.240083	0.502262	0.27755	0.909935	0.221018	0.528148	0.255224	0.990213
10573	MRPL28	0.0345929	0.869965	0.0625108	0.997057	0.244744	0.277973	0.451459	0.807938	-0.272905	0.21576	-0.505473	0.990213
10577	NPC2	0.0642607	0.715028	0.13954	0.997057	-0.44459	0.0138633	-1.06621	0.692356	0.353924	0.0497587	0.816585	0.990213
10578	GNLY	-0.318675	0.177682	-0.522277	0.997057	0.0521192	0.840275	0.0830959	0.979064	0.305691	0.222059	0.498441	0.990213
10580	SORBS1	0.0846402	0.641998	0.1778	0.997057	0.243783	0.208576	0.52502	0.771137	-0.327829	0.0810828	-0.721205	0.990213
10590	SCGN	-0.00899293	0.982325	-0.00845795	0.997057	0.00103093	0.998123	0.000969705	0.998469	0.00904762	0.983163	0.00851075	0.998864
10591	DNPH1	0.023547	0.935787	0.0307594	0.997057	-0.23128	0.461301	-0.304988	0.90413	0.195141	0.525935	0.256603	0.990213
10598	AHSA1	-0.253368	0.441329	-0.295365	0.997057	0.562391	0.107503	0.677586	0.721179	-0.255688	0.462107	-0.297867	0.990213
10611	PDLIM5	-0.15525	0.6816	-0.156848	0.997057	0.840039	0.0331372	0.91145	0.708716	-0.630978	0.107377	-0.663201	0.990213
10614	HEXIM1	-0.116653	0.441018	-0.295567	0.997057	0.274136	0.0861059	0.72466	0.721179	-0.132278	0.407713	-0.335746	0.990213
10617	STAMBP	-0.0658413	0.798538	-0.0974949	0.997057	0.0951469	0.732233	0.14116	0.958657	-0.0176211	0.948455	-0.0260715	0.991252
10618	TGOLN2	0.239106	0.220215	0.473799	0.997057	-0.370311	0.0739809	-0.755932	0.721179	0.087715	0.673543	0.170141	0.990213
10631	POSTN	0.20018	0.466898	0.278949	0.997057	0.0105483	0.97177	0.0145859	0.998062	-0.233466	0.421297	-0.326011	0.990213
10643	IGF2BP3	0.0907274	0.774669	0.109364	0.997057	0.322521	0.342406	0.3942	0.841911	-0.410001	0.215179	-0.50613	0.990213
10653	SPINT2	-0.109068	0.745335	-0.124104	0.997057	-0.215758	0.550778	-0.246608	0.926458	0.328256	0.351695	0.37823	0.990213
10654	PMVK	-0.114115	0.74875	-0.122379	0.997057	0.641644	0.0878158	0.720556	0.721179	-0.486945	0.189814	-0.536202	0.990213
10666	CD226	-0.282964	0.158377	-0.547316	0.997057	0.277741	0.200033	0.535292	0.764832	0.0498438	0.816845	0.0934412	0.990213
10669	CGREF1	-0.00976672	0.973948	-0.0124679	0.997057	-0.0732856	0.82025	-0.0936928	0.976908	0.0810579	0.797359	0.103603	0.990213
10671	DCTN6	-1.1301	0.00891079	-1.05654	0.997057	0.194891	0.692078	0.163441	0.956775	1.07442	0.0199046	0.981684	0.990213
10673	TNFSF13B	-0.169931	0.373853	-0.341691	0.997057	-0.150363	0.465978	-0.301786	0.90413	0.333564	0.0929155	0.693397	0.990213
10675	CSPG5	0.612462	0.0433365	0.797603	0.997057	0.111841	0.740522	0.136615	0.961038	-0.790474	0.0119674	-1.06764	0.988933
10687	PNMA2	-0.235976	0.627605	-0.185552	0.997057	-0.487312	0.35101	-0.387129	0.844555	0.729836	0.149322	0.591436	0.990213
10716	TBR1	0.202813	0.51899	0.247039	0.997057	-0.213533	0.529245	-0.260153	0.917128	-0.0218791	0.947655	-0.0264769	0.991252
10724	OGA	0.0550902	0.800052	0.0967454	0.997057	0.0181399	0.938349	0.0318808	0.992857	-0.0788375	0.731334	-0.138598	0.990213
10725	NFAT5	-0.319661	0.157684	-0.548258	0.997057	0.264178	0.281988	0.447634	0.807938	0.103777	0.668662	0.172853	0.990213
10726	NUDC	-0.0889693	0.700581	-0.146981	0.997057	0.500435	0.0380103	0.885906	0.708716	-0.379816	0.113108	-0.652167	0.990213
10749	KIF1C	-0.215421	0.354465	-0.35598	0.997057	0.0513801	0.838744	0.0839039	0.979064	0.191185	0.437447	0.314685	0.990213
10752	CHL1	0.203419	0.306164	0.39401	0.997057	0.0911916	0.672424	0.174527	0.951032	-0.314283	0.130513	-0.621265	0.990213
10758	TRAF3IP2	-0.522918	0.309695	-0.391096	0.997057	0.53396	0.337139	0.398588	0.840222	0.0723018	0.895065	0.0531986	0.990456
10762	NUP50	-0.0426853	0.874027	-0.0605406	0.997057	-0.135963	0.639106	-0.19363	0.940007	0.177793	0.530559	0.253724	0.990213
10788	IQGAP2	-0.304742	0.239545	-0.454096	0.997057	0.485371	0.0782154	0.744545	0.721179	-0.12463	0.651923	-0.182215	0.990213
10791	VAMP5	0.27073	0.360288	0.351635	0.997057	-0.127799	0.690582	-0.16428	0.956775	-0.17974	0.56685	-0.23157	0.990213
10797	MTHFD2	0.0819764	0.721393	0.13628	0.997057	0.243537	0.322389	0.411127	0.829289	-0.324621	0.175181	-0.554987	0.990213
10801	SEPTIN9	-0.00782611	0.963091	-0.0176667	0.997057	0.140299	0.438559	0.320837	0.889601	-0.125583	0.480203	-0.285857	0.990213
10806	SDCCAG8	-0.124816	0.400571	-0.322766	0.997057	0.0118218	0.941298	0.0303529	0.994303	0.127956	0.414647	0.330752	0.990213
10807	ENTR1	0.0375405	0.886612	0.0544468	0.997057	-0.315308	0.261994	-0.467085	0.803093	0.259971	0.346403	0.382466	0.990213
10810	WASF3	-0.53381	0.214674	-0.479685	0.997057	0.987578	0.0291056	0.935272	0.698011	-0.349815	0.444899	-0.309545	0.990213
10816	SPINT3	0.235644	0.347688	0.361095	0.997057	-0.336823	0.210688	-0.522529	0.771137	0.059519	0.823478	0.0899966	0.990213
10841	FTCD	0.556324	0.247424	0.446402	0.997057	0.0103778	0.984229	0.00814751	0.998062	-0.630698	0.213638	-0.507878	0.990213
10850	CCL27	0.232086	0.460913	0.282743	0.997057	0.224753	0.508499	0.273484	0.910953	-0.474135	0.14869	-0.592387	0.990213
10855	HPSE	0.026477	0.93688	0.030235	0.997057	0.0233315	0.948441	0.0266533	0.994707	-0.0518802	0.883178	-0.0592684	0.990213
10859	LILRB1	-0.0925453	0.627559	-0.185577	0.997057	-0.0768487	0.708575	-0.15423	0.958022	0.176836	0.377944	0.357817	0.990213
10871	CD300C	0.14699	0.556614	0.225066	0.997057	-0.356346	0.181161	-0.559241	0.756532	0.177131	0.501999	0.271731	0.990213
10877	CFHR4	0.843767	0.00329007	1.2055	0.997057	-0.647478	0.0437379	-0.859377	0.709568	-0.321638	0.318078	-0.405913	0.990213
10890	RAB10	-0.366891	0.252565	-0.44148	0.997057	-0.117628	0.736381	-0.138883	0.960878	0.521998	0.119908	0.639657	0.990213
10894	LYVE1	0.150558	0.567842	0.218659	0.997057	-0.0977739	0.731321	-0.141661	0.958657	-0.0743929	0.789701	-0.107615	0.990213
10905	MAN1A2	-0.00929351	0.964059	-0.0172032	0.997057	0.0552388	0.803598	0.102554	0.976068	-0.0425128	0.845209	-0.0787578	0.990213
10910	SUGT1	0.128588	0.697826	0.148407	0.997057	0.22435	0.529366	0.260076	0.917128	-0.358263	0.302138	-0.419741	0.990213
10913	EDAR	-0.130195	0.714781	-0.139667	0.997057	0.466034	0.220359	0.511361	0.774919	-0.300882	0.421989	-0.325521	0.990213
10924	SMPDL3A	0.136815	0.652713	0.172078	0.997057	-0.251668	0.441519	-0.318747	0.891393	0.0882714	0.783613	0.110813	0.990213
10933	MORF4L1	0.225936	0.590574	0.205878	0.997057	-0.603669	0.1776	-0.563975	0.756532	0.325816	0.461672	0.298159	0.990213
10935	PRDX3	0.529305	0.122135	0.601795	0.997057	0.0443478	0.906287	0.0485271	0.984148	-0.63307	0.0783012	-0.72824	0.990213
10954	PDIA5	-0.276993	0.514813	-0.24953	0.997057	0.0099215	0.982817	0.00887688	0.998062	0.299579	0.504691	0.27001	0.990213
10961	ERP29	-0.367606	0.407881	-0.317729	0.997057	0.420034	0.380741	0.363542	0.862312	0.00806624	0.986358	0.0068957	0.999251
10963	STIP1	0.16892	0.480625	0.270353	0.997057	0.118643	0.646683	0.189249	0.940007	-0.302068	0.2288	-0.491079	0.990213
10970	CKAP4	0.226465	0.17859	0.521152	0.997057	-0.0729312	0.691264	-0.163898	0.956775	-0.182876	0.30669	-0.415742	0.990213
10971	YWHAQ	-0.213798	0.338934	-0.367803	0.997057	0.559171	0.0158058	1.04364	0.692356	-0.296759	0.20631	-0.516321	0.990213
10972	TMED10	0.27999	0.592263	0.204938	0.997057	-0.11338	0.841131	-0.0826443	0.979064	-0.203877	0.712291	-0.148885	0.990213
10988	METAP2	-0.244195	0.369441	-0.344899	0.997057	0.285135	0.330706	0.40401	0.835754	-0.000493364	0.998639	-0.000687878	0.999804
10989	IMMT	0.0236007	0.919843	0.0384217	0.997057	-0.0871395	0.730132	-0.142314	0.958657	0.0570885	0.817651	0.0930224	0.990213
10990	LILRB5	0.228585	0.513244	0.250468	0.997057	0.143678	0.704026	0.156762	0.958022	-0.392612	0.284873	-0.435307	0.990213
10999	SLC27A4	-0.494365	0.304236	-0.395611	0.997057	0.688949	0.182237	0.557825	0.756532	-0.107937	0.833161	-0.0849803	0.990213
11005	SPINK5	0.283024	0.247501	0.446328	0.997057	-0.239292	0.366565	-0.374632	0.854851	-0.0867203	0.739751	-0.134082	0.990213
11006	LILRB4	0.376282	0.230871	0.462785	0.997057	-0.240041	0.482094	-0.290893	0.904963	-0.190064	0.570132	-0.229603	0.990213
11009	IL24	0.495532	0.199301	0.496642	0.997057	-0.377452	0.368321	-0.373243	0.855092	-0.191576	0.642348	-0.187617	0.990213
11010	GLIPR1	0.283838	0.164588	0.539009	0.997057	-0.171658	0.440311	-0.319599	0.890743	-0.152378	0.485012	-0.28271	0.990213
11012	KLK11	0.13126	0.564269	0.220691	0.997057	-0.15717	0.52166	-0.264994	0.91382	0.00400274	0.986755	0.00669498	0.999251
11018	TMED1	-0.445251	0.457075	-0.285192	0.997057	1.01079	0.112166	0.668382	0.721179	-0.470857	0.456498	-0.301644	0.990213
11022	TDRKH	-0.13368	0.698203	-0.148212	0.997057	0.479655	0.191718	0.545619	0.764832	-0.310032	0.392278	-0.347057	0.990213
11026	LILRA3	0.293555	0.332033	0.373173	0.997057	-0.447174	0.167503	-0.577813	0.751677	0.100543	0.754717	0.126094	0.990213
11027	LILRA2	0.114992	0.669607	0.163138	0.997057	0.0483276	0.868121	0.0684535	0.983507	-0.174578	0.538997	-0.248505	0.990213
11030	RBPMS	-0.164696	0.770186	-0.111605	0.997057	0.202837	0.738939	0.137482	0.961038	-0.0104135	0.986056	-0.00704795	0.999251
11041	B4GAT1	-0.0015982	0.991806	-0.00392071	0.997472	0.159442	0.337126	0.398599	0.840222	-0.150858	0.355312	-0.375359	0.990213
11054	OGFR	-0.128134	0.609592	-0.195367	0.997057	0.0617066	0.819909	0.093874	0.976908	0.0839009	0.75186	0.127614	0.990213
11060	WWP2	-0.0822288	0.585674	-0.208612	0.997057	0.0704224	0.664408	0.179085	0.945731	0.0243345	0.878857	0.0614781	0.990213
11082	ESM1	0.473784	0.116715	0.611043	0.997057	-0.809477	0.0102559	-1.11726	0.692356	0.24629	0.44698	0.308119	0.990213
11093	ADAMTS13	0.0778729	0.632204	0.183066	0.997057	-0.37769	0.0249174	-0.963409	0.692356	0.274688	0.103019	0.671923	0.990213
11095	ADAMTS8	-0.112205	0.670878	-0.162469	0.997057	-0.018555	0.948125	-0.0268169	0.994707	0.142965	0.607947	0.207325	0.990213
11100	HNRNPUL1	0.00507569	0.978576	0.0102523	0.997057	0.0238277	0.906804	0.048258	0.984148	-0.028475	0.886545	-0.0575476	0.990456
11113	CIT	0.119943	0.64686	0.175199	0.997057	-0.113905	0.686771	-0.166421	0.956775	-0.0247892	0.928682	-0.036097	0.990456
11116	CEP43	-0.0838938	0.758041	-0.117697	0.997057	0.327059	0.261002	0.468078	0.803093	-0.219498	0.44355	-0.310472	0.990213
11118	BTN3A2	0.257095	0.192765	0.504156	0.997057	-0.0253121	0.906531	-0.0483999	0.984148	-0.262641	0.208131	-0.514202	0.990213
11120	BTN2A1	0.255807	0.145168	0.56588	0.997057	-0.296255	0.116049	-0.660957	0.721179	-0.00181844	0.992309	-0.00388709	0.999251
11126	CD160	0.541369	0.0380084	0.820555	0.997057	-0.913648	0.000574365	-1.56745	0.551582	0.270605	0.339299	0.388221	0.990213
11140	CDC37	0.0887684	0.769076	0.112161	0.997057	0.469393	0.143457	0.613645	0.746135	-0.548423	0.0784644	-0.727821	0.990213
11151	CORO1A	-0.184322	0.596999	-0.20231	0.997057	0.82782	0.0220333	0.985401	0.692356	-0.586841	0.10426	-0.669408	0.990213
11156	PTP4A3	0.297067	0.357462	0.353738	0.997057	-0.219054	0.530986	-0.259048	0.917128	-0.121765	0.722553	-0.143329	0.990213
11164	NUDT5	-0.0506754	0.790861	-0.101301	0.997057	0.156041	0.446457	0.315278	0.897588	-0.0928407	0.645103	-0.186059	0.990213
11167	FSTL1	-0.174965	0.260802	-0.433742	0.997057	0.145286	0.387282	0.358514	0.862312	0.0561419	0.73499	0.136634	0.990213
11168	PSIP1	0.334044	0.119199	0.606761	0.997057	-0.235347	0.313935	-0.418491	0.819093	-0.147427	0.521787	-0.259197	0.990213
11181	TREH	0.908746	0.171282	0.53033	0.997057	-1.41379	0.044938	-0.854213	0.709568	0.339485	0.633005	0.192922	0.990213
11183	MAP4K5	-0.0890983	0.790627	-0.101417	0.997057	0.314609	0.382325	0.362319	0.862312	-0.201772	0.568364	-0.230662	0.990213
11197	WIF1	-0.247756	0.431162	-0.302049	0.997057	0.358453	0.289219	0.440842	0.807938	-0.0667115	0.841674	-0.0805813	0.990213
11199	ANXA10	0.591532	0.291809	0.406103	0.997057	-0.517514	0.394543	-0.352996	0.865348	-0.164608	0.782995	-0.111138	0.990213
11200	CHEK2	-0.592209	0.231444	-0.462203	0.997057	0.283672	0.598941	0.217255	0.934667	0.389232	0.459694	0.299488	0.990213
11202	KLK8	0.148333	0.535631	0.23722	0.997057	0.0179326	0.944797	0.0285401	0.994558	-0.182682	0.469586	-0.292871	0.990213
11211	FZD10	0.866121	0.271943	0.423553	0.997057	-1.56741	0.0607306	-0.795601	0.714456	0.534116	0.523934	0.257853	0.990213
11212	PLPBP	0.116126	0.686661	0.154206	0.997057	-0.0485392	0.875939	-0.0643599	0.984148	-0.0831078	0.784736	-0.110222	0.990213
11227	GALNT5	-0.505149	0.184252	-0.514242	0.997057	0.503557	0.221104	0.510518	0.774938	0.0815808	0.841313	0.0807679	0.990213
11240	PADI2	1.28251	0.00441666	1.16229	0.997057	-1.1072	0.0264043	-0.952961	0.698011	-0.371091	0.462752	-0.297434	0.990213
11248	NXPH3	0.0878959	0.76431	0.114549	0.997057	0.151306	0.631975	0.197775	0.938999	-0.242929	0.430687	-0.319394	0.990213
11261	CHP1	-0.802297	0.220613	-0.47338	0.997057	0.227258	0.750745	0.131035	0.96251	0.677661	0.329441	0.396343	0.990213
11272	PRR4	0.10639	0.829627	0.0821805	0.997057	-0.339357	0.523756	-0.263652	0.915065	0.20617	0.692716	0.159565	0.990213
11273	ATXN2L	0.0676123	0.740138	0.126736	0.997057	0.202061	0.354659	0.384166	0.84894	-0.268887	0.206189	-0.516463	0.990213
11313	LYPLA2	0.127058	0.842543	0.0758602	0.997057	-1.5074	0.0229481	-0.978155	0.692356	1.30133	0.0468077	0.828112	0.990213
11314	CD300A	-0.113328	0.637849	-0.180027	0.997057	-0.155682	0.548239	-0.248191	0.926458	0.275497	0.274815	0.444686	0.990213
11315	PARK7	0.103629	0.706308	0.144025	0.997057	-0.151858	0.608354	-0.211655	0.934667	0.029749	0.918507	0.0412646	0.990456
11316	COPE	-0.855057	0.0437281	-0.796017	0.997057	0.952746	0.036956	0.891173	0.708716	0.0419886	0.927693	0.0365987	0.990456
11326	VSIG4	-0.172715	0.521518	-0.245536	0.997057	-0.317599	0.271359	-0.457846	0.807938	0.496774	0.0742184	0.738962	0.990213
11330	CTRC	0.243663	0.443381	0.294027	0.997057	-0.0849095	0.805316	-0.101638	0.976068	-0.190598	0.571077	-0.229038	0.990213
11333	PDAP1	-0.167616	0.712746	-0.140712	0.997057	0.0911348	0.853025	0.0763793	0.97989	0.0997833	0.835726	0.083654	0.990213
11337	GABARAP	-0.0961398	0.800731	-0.0964095	0.997057	-0.216026	0.598649	-0.21743	0.934667	0.314088	0.432888	0.317857	0.990213
11341	SCRG1	-0.344955	0.126589	-0.594444	0.997057	0.315014	0.198058	0.537716	0.764832	0.0833333	0.731426	0.138549	0.990213
11344	TWF2	-0.137938	0.674608	-0.16051	0.997057	0.443386	0.205833	0.528283	0.771137	-0.27056	0.433935	-0.317126	0.990213
22794	CASC3	0.095944	0.74349	0.125038	0.997057	0.328759	0.294752	0.435725	0.808744	-0.421794	0.166912	-0.566151	0.990213
22795	NID2	-0.147479	0.558886	-0.223764	0.997057	0.323923	0.229686	0.500936	0.781256	-0.145546	0.585076	-0.220716	0.990213
22801	ITGA11	-0.251019	0.23276	-0.460872	0.997057	0.303528	0.179248	0.561774	0.756532	-0.0104878	0.96278	-0.0188194	0.995395
22807	IKZF2	-0.243807	0.625617	-0.186629	0.997057	-0.313619	0.560738	-0.240436	0.927605	0.57229	0.274476	0.445006	0.990213
22846	VASH1	0.257565	0.556514	0.225123	0.997057	0.327925	0.487532	0.287265	0.905373	-0.601337	0.188675	-0.537623	0.990213
22871	NLGN1	0.00088022	0.998181	0.000870339	0.99932	0.526033	0.200876	0.534264	0.764832	-0.504579	0.210123	-0.5119	0.990213
22872	SEC31A	0.0545932	0.863035	0.0658761	0.997057	0.163706	0.631088	0.198291	0.93861	-0.21764	0.513576	-0.264366	0.990213
22882	ZHX2	0.185531	0.325834	0.378062	0.997057	-0.109354	0.59282	-0.22092	0.933797	-0.102332	0.609902	-0.206192	0.990213
22887	FOXJ3	-0.408893	0.287158	-0.410111	0.997057	0.381533	0.358658	0.38094	0.848974	0.0909952	0.824075	0.0896868	0.990213
22897	CEP164	-0.0209592	0.933153	-0.0320242	0.997057	-0.267818	0.316327	-0.416393	0.820287	0.279782	0.284608	0.435552	0.990213
22913	RALY	-0.280136	0.346151	-0.362264	0.997057	0.630812	0.0436664	0.859689	0.709568	-0.291323	0.35371	-0.376628	0.990213
22914	KLRK1	0.182726	0.388183	0.331437	0.997057	-0.16651	0.46636	-0.301526	0.90413	-0.0444828	0.843225	-0.0797811	0.990213
22918	CD93	-0.0197261	0.928787	-0.0341217	0.997057	-0.232932	0.323713	-0.409985	0.831342	0.245008	0.288853	0.431662	0.990213
22924	MAPRE3	-0.408991	0.348059	-0.360813	0.997057	-0.291335	0.537479	-0.25494	0.922261	0.735273	0.105255	0.66741	0.990213
22930	RAB3GAP1	-0.894948	0.0820234	-0.680546	0.997057	0.623631	0.26866	0.460485	0.805626	0.401577	0.469014	0.293251	0.990213
22933	SIRT2	-0.252893	0.51566	-0.249024	0.997057	0.446289	0.285073	0.444721	0.807938	-0.145069	0.724681	-0.14218	0.990213
22943	DKK1	-0.602364	0.0130751	-0.996791	0.997057	0.292671	0.282689	0.44697	0.807938	0.391947	0.138487	0.608221	0.990213
22948	CCT5	0.186582	0.433119	0.300755	0.997057	-0.142464	0.57976	-0.2288	0.931564	-0.0718061	0.776102	-0.114768	0.990213
22949	PTGR1	1.27986	0.00439584	1.16299	0.997057	-0.603912	0.237953	-0.491956	0.781862	-0.849947	0.0855439	-0.710341	0.990213
22995	CEP152	-0.624551	0.0707216	-0.708645	0.997057	-0.0105489	0.978024	-0.0113539	0.998062	0.706991	0.0517679	0.809077	0.990213
23002	DAAM1	-0.266552	0.377916	-0.338758	0.997057	0.354271	0.275802	0.453543	0.807938	-0.0417342	0.896638	-0.0523967	0.990456
23022	PALLD	-0.0958937	0.816334	-0.08871	0.997057	-0.240818	0.58825	-0.223668	0.932193	0.337548	0.436821	0.315119	0.990213
23037	PDZD2	-0.612139	0.0372574	-0.824018	0.997057	0.576319	0.0715709	0.762665	0.721179	0.131304	0.682492	0.16519	0.990213
23042	PDXDC1	-0.163138	0.632139	-0.183101	0.997057	0.415277	0.254694	0.474454	0.798261	-0.215531	0.54886	-0.242458	0.990213
23071	ERP44	-0.0597813	0.718631	-0.137693	0.997057	0.356257	0.0391194	0.880503	0.708716	-0.274357	0.110341	-0.657433	0.990213
23075	SWAP70	-0.228609	0.260537	-0.433988	0.997057	0.303642	0.163125	0.584019	0.747158	-0.0356032	0.86953	-0.0662546	0.990213
23077	MYCBP2	0.411884	0.129785	0.589299	0.997057	-0.330373	0.263981	-0.465105	0.803093	-0.143311	0.623525	-0.19834	0.990213
23111	SPART	-0.0867297	0.637733	-0.180089	0.997057	0.264879	0.176035	0.566078	0.756532	-0.156806	0.41854	-0.327971	0.990213
23114	NFASC	-0.0800129	0.63476	-0.181689	0.997057	0.230251	0.198763	0.536848	0.764832	-0.13115	0.45977	-0.299437	0.990213
23118	TAB2	-0.39316	0.212478	-0.48205	0.997057	0.848525	0.00933982	1.1329	0.692356	-0.373634	0.263084	-0.45594	0.990213
23150	FRMD4B	-0.0677135	0.841138	-0.0765465	0.997057	0.641525	0.0709025	0.764566	0.721179	-0.538607	0.123984	-0.632437	0.990213
23164	MPRIP	0.18145	0.44973	0.289911	0.997057	0.272477	0.290319	0.439819	0.807938	-0.463323	0.0613219	-0.776529	0.990213
23172	ABRAXAS2	-0.515544	0.198716	-0.497306	0.997057	-0.921129	0.029193	-0.934725	0.698011	1.4571	0.000144945	1.7303	0.208793
23173	METAP1	0.260874	0.241535	0.452136	0.997057	-0.266279	0.267978	-0.461155	0.805626	-0.0361687	0.87913	-0.0613386	0.990213
23176	SEPTIN8	0.0801756	0.688617	0.153188	0.997057	-0.0284576	0.895084	-0.0543617	0.984148	-0.0622185	0.768542	-0.11876	0.990213
23184	MESD	-0.204884	0.595269	-0.203269	0.997057	0.417793	0.312698	0.41958	0.819093	-0.171357	0.674263	-0.169742	0.990213
23186	RCOR1	-0.254607	0.362273	-0.350165	0.997057	0.326088	0.27805	0.451385	0.807938	-0.0280812	0.924707	-0.0381151	0.990456
23187	PHLDB1	-0.100253	0.678716	-0.158357	0.997057	0.395596	0.122758	0.648595	0.721179	-0.266857	0.292827	-0.428056	0.990213
23234	DNAJC9	0.098142	0.7961	0.0987026	0.997057	-0.149193	0.715773	-0.150237	0.958022	0.03332	0.933833	0.0334831	0.991019
23236	PLCB1	-0.325626	0.262392	-0.432268	0.997057	-0.0155621	0.960804	-0.0202561	0.995499	0.378241	0.216704	0.50441	0.990213
23241	PACS2	0.00941227	0.971349	0.0137122	0.997057	-0.0846207	0.764467	-0.123583	0.965473	0.070509	0.798806	0.102846	0.990213
23254	KAZN	-0.23672	0.211138	-0.483502	0.997057	0.29515	0.145939	0.609733	0.747158	-0.0184217	0.927504	-0.0366947	0.990456
23259	DDHD2	-0.0812941	0.62717	-0.185788	0.997057	0.0941892	0.600883	0.216097	0.934667	0.000538401	0.997574	0.00122604	0.999804
23268	DNMBP	0.00589035	0.968298	0.015173	0.997057	0.0228459	0.885957	0.0591232	0.984148	-0.0284441	0.855756	-0.0733269	0.990213
23301	EHBP1	-0.250141	0.380619	-0.336819	0.997057	0.697274	0.0185779	1.01551	0.692356	-0.388419	0.194055	-0.530968	0.990213
23308	ICOSLG	0.00191517	0.993872	0.00293212	0.997472	0.23371	0.381803	0.362721	0.862312	-0.225879	0.388193	-0.350097	0.990213
23324	MAN2B2	0.203638	0.607002	0.196789	0.997057	-0.19372	0.650497	-0.187052	0.94175	-0.0417677	0.920596	-0.0402027	0.990456
23327	NEDD4L	0.175896	0.570432	0.21719	0.997057	-0.752949	0.018934	-1.01218	0.692356	0.524565	0.102495	0.672991	0.990213
23332	CLASP1	-0.263809	0.58106	-0.211197	0.997057	-0.56268	0.272132	-0.457094	0.807938	0.833047	0.092181	0.695033	0.990213
23348	DOCK9	0.543164	0.408567	0.317259	0.997057	-0.881569	0.21095	-0.522221	0.771137	0.237891	0.733011	0.137697	0.990213
23365	ARHGEF12	-0.00286187	0.981971	-0.0086271	0.997057	0.0925472	0.494201	0.282847	0.907694	-0.0854065	0.521683	-0.259263	0.990213
23367	LARP1	0.106339	0.561414	0.222319	0.997057	-0.101573	0.606648	-0.212667	0.934667	-0.0214156	0.912051	-0.0445468	0.990456
23408	SIRT5	-0.13216	0.751718	-0.120881	0.997057	0.53156	0.233473	0.496793	0.781862	-0.361421	0.41048	-0.333747	0.990213
23411	SIRT1	0.298569	0.367677	0.346189	0.997057	-0.423843	0.233707	-0.496538	0.781862	0.0726131	0.836678	0.083162	0.990213
23413	NCS1	0.00537758	0.976135	0.0114208	0.997057	0.184722	0.336215	0.399362	0.840214	-0.182844	0.331783	-0.394399	0.990213
23420	NOMO1	0.0978268	0.516228	0.248684	0.997057	-0.171293	0.287619	-0.442334	0.807938	0.0548293	0.731084	0.138732	0.990213
23430	TPSD1	0.295048	0.282105	0.414517	0.997057	-0.104385	0.72647	-0.144329	0.958657	-0.229291	0.430686	-0.319396	0.990213
23439	ATP1B4	0.280471	0.414704	0.313078	0.997057	0.162564	0.662572	0.180133	0.945617	-0.468588	0.193244	-0.531962	0.990213
23452	ANGPTL2	0.0419635	0.858315	0.0681714	0.997057	-0.523289	0.0321839	-0.916837	0.708716	0.454146	0.0598484	0.781247	0.990213
23467	NPTXR	-0.0578941	0.829519	-0.0822334	0.997057	0.405536	0.155339	0.595387	0.747158	-0.32364	0.249485	-0.469451	0.990213
23491	CES3	-0.689011	0.0388797	-0.816614	0.997057	0.589819	0.10591	0.680806	0.721179	0.204156	0.574578	0.226947	0.990213
23495	TNFRSF13B	0.189771	0.33775	0.368719	0.997057	-0.0188504	0.930085	-0.0361648	0.988541	-0.193705	0.354416	-0.376068	0.990213
23513	SCRIB	-0.0611968	0.869619	-0.0626787	0.997057	0.131857	0.743004	0.135258	0.961594	-0.0579474	0.883008	-0.0593552	0.990213
23515	MORC3	0.139929	0.571014	0.216861	0.997057	0.259122	0.328067	0.406255	0.834327	-0.404207	0.114794	-0.649008	0.990213
23516	SLC39A14	0.289046	0.243429	0.450281	0.997057	-0.301904	0.258876	-0.470214	0.803093	-0.0334989	0.899248	-0.051066	0.990456
23520	ANP32C	-0.175396	0.387135	-0.332178	0.997057	0.113421	0.60513	0.213568	0.934667	0.0871281	0.685585	0.163485	0.990213
23526	ARHGAP45	0.024275	0.89299	0.0513642	0.997057	0.0684173	0.724499	0.145416	0.958657	-0.092586	0.626477	-0.196648	0.990213
23532	PRAME	-0.880132	0.0674671	-0.717451	0.997057	0.70615	0.17958	0.561334	0.756532	0.306045	0.55678	0.237642	0.990213
23544	SEZ6L	0.267831	0.223337	0.470531	0.997057	-0.130898	0.584472	-0.225947	0.931564	-0.173539	0.458422	-0.300346	0.990213
23547	LILRA4	-0.11096	0.721356	-0.136298	0.997057	-0.0732804	0.827311	-0.0899495	0.977855	0.193967	0.554268	0.239166	0.990213
23549	DNPEP	-0.0358825	0.845316	-0.0745062	0.997057	0.152041	0.440579	0.31941	0.890743	-0.105518	0.586172	-0.220069	0.990213
23555	TSPAN15	-0.177967	0.675244	-0.160176	0.997057	0.1584	0.729898	0.142443	0.958657	0.046937	0.916787	0.0421385	0.990456
23557	SNAPIN	0.0447053	0.853129	0.0706962	0.997057	0.338889	0.186921	0.551734	0.764832	-0.374319	0.135157	-0.613592	0.990213
23568	ARL2BP	-0.335369	0.167252	-0.535522	0.997057	0.463711	0.0735273	0.757185	0.721179	-0.0697185	0.788827	-0.108074	0.990213
23569	PADI4	0.0558785	0.864721	0.065057	0.997057	-0.124876	0.724017	-0.145681	0.958657	0.0571991	0.868849	0.0666039	0.990213
23576	DDAH1	0.0780455	0.721977	0.135981	0.997057	0.0517019	0.826993	0.0901176	0.977855	-0.136582	0.554738	-0.23888	0.990213
23584	VSIG2	0.786523	0.0229837	0.905727	0.997057	-0.289004	0.4557	-0.308847	0.903044	-0.600948	0.107084	-0.663778	0.990213
23589	CARHSP1	-0.365431	0.368975	-0.345239	0.997057	-0.0787266	0.858594	-0.0734522	0.981923	0.483128	0.258958	0.459984	0.990213
23601	CLEC5A	0.0133909	0.945642	0.0260305	0.997057	-0.255944	0.220744	-0.510925	0.774919	0.230085	0.262458	0.456551	0.990213
23604	DAPK2	-0.527636	0.159867	-0.5453	0.997057	-0.533273	0.189045	-0.549013	0.764832	1.09928	0.0034985	1.26391	0.839932
23607	CD2AP	0.0231186	0.949778	0.0240467	0.997057	-0.212464	0.590891	-0.222078	0.932288	0.177605	0.646292	0.185387	0.990213
23616	SH3BP1	-0.464501	0.0761375	-0.694735	0.997057	0.507308	0.0723165	0.760561	0.721179	0.0326328	0.908424	0.0463924	0.990456
23627	PRND	0.204537	0.592169	0.20499	0.997057	-0.831923	0.0369985	-0.890958	0.708716	0.568212	0.152936	0.586055	0.990213
23632	CA14	0.323117	0.243773	0.449945	0.997057	0.173169	0.565774	0.237336	0.929553	-0.526326	0.0677637	-0.756992	0.990213
23643	LY96	0.16766	0.506464	0.254542	0.997057	-0.326196	0.226832	-0.504092	0.780345	0.125203	0.639136	0.189436	0.990213
23654	PLXNB2	-0.0250287	0.877743	-0.0587394	0.997057	-0.00722492	0.967082	-0.0170095	0.99791	0.0348445	0.839276	0.0818197	0.990213
23659	PLA2G15	0.127692	0.408224	0.317494	0.997057	-0.116116	0.485047	-0.28892	0.904963	-0.0313183	0.848475	-0.0770746	0.990213
23670	CEMIP2	0.00856825	0.970481	0.0141276	0.997057	0.0992725	0.690471	0.164343	0.956775	-0.104599	0.668376	-0.173012	0.990213
23729	SHPK	0.368144	0.408774	0.317117	0.997057	-0.666593	0.161559	-0.586269	0.747158	0.227377	0.630305	0.194461	0.990213
23743	BHMT2	0.082073	0.784798	0.104314	0.997057	-0.113575	0.72605	-0.144561	0.958657	0.0171518	0.956934	0.0217783	0.993026
23765	IL17RA	0.221329	0.49192	0.263384	0.997057	-0.102158	0.769489	-0.120867	0.96756	-0.149165	0.66171	-0.176729	0.990213
23768	FLRT2	-0.103833	0.723315	-0.135297	0.997057	0.0253693	0.936158	0.0330161	0.992117	0.091573	0.767581	0.119269	0.990213
23774	BRD1	0.32418	0.53419	0.238064	0.997057	-0.728986	0.190673	-0.546942	0.764832	0.336163	0.541695	0.246845	0.990213
24142	NAA80	-0.250083	0.443003	-0.294273	0.997057	0.449043	0.19789	0.537922	0.764832	-0.15084	0.662336	-0.176379	0.990213
25758	KIAA1549L	0.762832	0.0554084	0.753657	0.997057	-1.06	0.0117727	-1.09403	0.692356	0.163602	0.705367	0.15265	0.990213
25763	H2AP	-0.106111	0.830891	-0.081561	0.997057	-0.726335	0.169348	-0.575236	0.751696	0.813758	0.113691	0.65107	0.990213
25797	QPCT	0.0200679	0.923653	0.036589	0.997057	-0.168259	0.453836	-0.310138	0.902583	0.13869	0.529287	0.254515	0.990213
25802	LMOD1	0.118424	0.624225	0.187384	0.997057	-0.0554467	0.831808	-0.087569	0.979064	-0.0790591	0.757099	-0.124827	0.990213
25805	BAMBI	0.318713	0.212188	0.482363	0.997057	-0.204002	0.462724	-0.304012	0.90413	-0.160328	0.556244	-0.237967	0.990213
25814	ATXN10	-0.581561	0.0635053	-0.728679	0.997057	0.70384	0.035974	0.896201	0.708716	-0.0248977	0.941679	-0.0295049	0.991252
25816	TNFAIP8	-0.360161	0.501467	-0.257564	0.997057	0.294743	0.611001	0.210087	0.935332	0.119707	0.833018	0.0850541	0.990213
25817	TAFA5	-0.0162484	0.945718	-0.0259938	0.997057	-0.0405989	0.874605	-0.0650577	0.984148	0.0569978	0.821024	0.0912701	0.990213
25823	TPSG1	-0.149413	0.669514	-0.163187	0.997057	0.499698	0.180222	0.560482	0.756532	-0.311666	0.39719	-0.343428	0.990213
25824	PRDX5	-0.101378	0.716178	-0.13895	0.997057	0.341146	0.252166	0.477042	0.796567	-0.213475	0.467083	-0.294538	0.990213
25865	PRKD2	0.10394	0.667917	0.164028	0.997057	-0.158441	0.543568	-0.251112	0.925543	0.0357037	0.889175	0.0562044	0.990456
25870	SUMF2	-0.112597	0.659082	-0.168697	0.997057	0.31445	0.248877	0.480437	0.795799	-0.1754	0.514431	-0.263826	0.990213
25884	CHRDL2	-0.0369277	0.92503	-0.035927	0.997057	-0.483319	0.248795	-0.480522	0.795799	0.50391	0.21842	0.502486	0.990213
25891	PAMR1	0.123875	0.491419	0.263691	0.997057	0.0434698	0.823158	0.0921505	0.977469	-0.179839	0.342548	-0.385579	0.990213
25893	TRIM58	-0.119939	0.691974	-0.151443	0.997057	-0.410299	0.203691	-0.530854	0.769114	0.526631	0.0923572	0.69464	0.990213
25901	CCDC28A	0.856362	0.0230969	0.904915	0.997057	-0.7178	0.0828978	-0.73255	0.721179	-0.268369	0.516386	-0.262592	0.990213
25992	SNED1	-0.0268825	0.907816	-0.0442115	0.997057	0.344128	0.162481	0.584942	0.747158	-0.299455	0.216295	-0.504871	0.990213
25996	REXO2	-0.567516	0.160476	-0.544481	0.997057	0.929218	0.0295189	0.932697	0.698011	-0.256335	0.553588	-0.239579	0.990213
26003	GORASP2	-0.594413	0.0247342	-0.893554	0.997057	0.300268	0.3085	0.423298	0.819093	0.375803	0.190576	0.535255	0.990213
26018	LRIG1	0.515581	0.0913351	0.659774	0.997057	-0.534131	0.105645	-0.681346	0.721179	-0.0639505	0.846311	-0.07819	0.990213
26032	SUSD5	0.0320638	0.896375	0.0497294	0.997057	-0.217447	0.410191	-0.34132	0.874658	0.172395	0.505828	0.269285	0.990213
26034	IPCEF1	-0.195385	0.467962	-0.278278	0.997057	0.394205	0.169856	0.574532	0.751696	-0.159376	0.575755	-0.226246	0.990213
[truncated: 866 more rows]
