# Supplementary material for: Transfer of IgG from long COVID patients induces symptomology in mice
Source: Cell Rep Med. 2026 Mar 24;7(4):102693. doi: 10.1016/j.xcrm.2026.102693 (PMC13130648; doi:10.1016/j.xcrm.2026.102693)
Supplement: Table S5. Normalized IgG autoantibody signal intensities [file mmc3.xlsx]

## Sheet: log2 normalized intensity
	HC	LC-2	LC-2	LC-3
Auto-antigen__dsDNA
Auto-antigen__Hep B Protein X	2.64479	0.730386	1.33604	2.98043
Auto-antigen__Influenza A M2				-9.05279
Auto-antigen__JO-1	-3.2556	-3.24145	-3.11945	-3.06886
Auto-antigen__Lupus La	0.550796	-1.2303	-1.28766	1.14335
Auto-antigen__PTGS2	1.43589	-1.04973	0.1957	0.302016
Auto-antigen__SCL-70	-4.28036	-4.88828	-5.68122	-4.59354
Auto-antigen__Sm Antigen	-1.41117	-1.35148	-1.61942	-1.39561
Auto-antigen__Sm/RNP Complex	-1.59011	-1.57186	-1.70565	-1.52956
Auto-antigen__SS-A 60kD	-1.9206	-2.22282	-1.5629	-0.709125
Auto-antigen__TPO	-2.4585	-3.27472	-3.04458	-3.95175
JHU00001__FGGY	-7.08335		-6.35696	-7.40146
JHU00002__DGUOK		-7.60324		-8.75714
JHU00003__AAK1	-6.79716		-5.14729	-4.84133
JHU00004__ACVR1C	-6.70056	-7.09082	-7.07743	-6.68473
JHU00005__AK1				-8.84469
JHU00006__AK3	-5.2415	-5.68095	-5.32241	-5.02189
JHU00007__AKAP1		-9.01301	-10.6393
JHU00008__AKAP10	-9.76306	-8.49307	-8.15845
JHU00009__STRADB	-7.55948	-7.57727	-8.18794	-8.78217
JHU00010__AK9
JHU00011__CAPN6	-9.2626		-8.39905	-7.21414
JHU00012__CCL2	-6.97287	-6.64172	-6.78121	-6.40372
JHU00014__CDK7	-7.88199	-8.72666	-7.55443	-7.22739
JHU00015__CDKN1A	-5.39968	-5.1906	-5.69293	-6.13229
JHU00016__CDKN2D	-4.78726	-4.5578	-5.08422	-5.03895
JHU00017__CKB	-5.83511	-5.40313	-5.98051	-4.9657
JHU00018__CKM	-5.79555	-5.05778	-5.51787	-5.58226
JHU00019__CKMT1A	-4.29032	-4.05883	-4.30023	-3.75501
JHU00020__CKS2	-4.47441		-4.78257	-4.72889
JHU00021__CLK3	-5.02195	-4.72429	-5.4413	-5.36429
JHU00022__COL4A3BP	-3.54132	-6.66574	-4.00286	-4.22789
JHU00023__CRK
JHU00024__CSNK1G2	-8.04083	-6.62155	-7.55249	-7.59983
JHU00025__DGKE	-9.68495	-8.41681	-6.19136	-8.74318
JHU00026__DOK4	-4.60136	-3.32018	-4.69162	-4.1636
JHU00028__ERBB3	-7.06648		-6.46124	-6.84161
JHU00029__GALK2	-9.04036		-7.06816	-7.2828
JHU00030__GAP43	-3.6842	-7.20109	-5.7599	-4.86094
JHU00031__GCK	-4.11419	-4.98954	-4.42382	-4.51731
JHU00032__GIT2	-7.46283	-5.90768	-4.99485	-5.97408
JHU00033__RACK1	-3.38982	-3.33333	-3.90292	-4.26112
JHU00034__GSK3B	-6.83977	-8.09135	-6.54947	-6.67464
JHU00035__GTF2I	-9.45693	-6.95782	-7.95417	-8.61189
JHU00036__GUK1	-4.38736	-3.84129	-5.22974	-4.47017
JHU00037__HSP90B1	-5.38433	-5.31533	-7.28426	-6.28125
JHU00038__HSPB8	-7.63227			-6.02213
JHU00039__IKBKB	-7.46384	-7.09082	-7.42943	-7.56638
JHU00042__KHK	-2.83137	-2.61984	-3.08017	-3.2084
JHU00044__PI4KAP2
JHU00045__MAPK3	-5.09955	-7.16147	-5.43127	-5.39597
JHU00047__MAPKAPK3	-8.51391	-7.88712	-6.83295	-7.20489
JHU00048__MATK	-5.755		-5.51724	-6.45183
JHU00049__MBIP	-7.16589			-8.58521
JHU00050__MBTPS1	-8.32018	-7.89661	-10.3327	-8.4999
JHU00051__MCTP2		-6.82552	-8.41398	-8.26344
JHU00052__MKNK1	-7.91527	-6.96872
JHU00053__MKNK2	-8.04083	-7.59688	-7.96002	-8.83208
JHU00054__MVK	-5.32234	-5.41599	-5.65123	-6.36757
JHU00055__NAGK	-3.75133	-6.15623	-4.45176	-4.04046
JHU00056__NAGK	-3.29905	-3.26098	-3.72524	-3.60041
JHU00057__NME1	1.46645	1.6163	0.726208	1.38616
JHU00058__NME2	-3.30666		-4.55048	-3.29395
JHU00059__NME3		-5.25328	-6.90595
JHU00060__PCK2	-4.94552	-4.4243	-4.49895	-4.704
JHU00061__CDK16	-7.47289	-10.5584	-8.31149	-7.41701
JHU00062__PDGFRA		-7.75392	-9.08061	-8.0033
JHU00063__PDK3	-6.75515	-5.63896	-7.90253	-6.82088
JHU00065__PFKM	-5.55178	-5.06569	-6.33488	-7.64265
JHU00066__PHKG2	-6.53151	-6.18025	-5.78832	-6.29448
JHU00067__PICK1	-5.28477	-5.40871	-1.69942	-4.17092
JHU00068__PIP4K2A	-4.67194	-5.10288	-4.97398	-4.16129
JHU00069__PKM	-6.8959	-5.78075	-6.14567	-6.80484
JHU00071__PRKACB	-8.2705	-8.61371	-9.50939	-8.19079
JHU00072__PRMT2	-3.29517		-4.4164	-3.79089
JHU00073__PRPS1	-6.05472	-6.12407	-5.30887	-5.74784
JHU00074__RIPK2				-8.08427
JHU00075__RPS6KL1	-8.04015	-7.01526	-8.18094	-7.57324
JHU00076__SGK1	-8.9752	-6.02908	-8.56645	-7.13701
JHU00078__SH3YL1	-5.35805	-5.60186	-5.03068	-4.69401
JHU00079__SKAP2			-5.26617	-4.75763
JHU00080__SLA	-6.73366	-4.99967	-6.13926	-7.21949
JHU00081__SQSTM1	-8.78347	-6.84926	-6.3115	-6.92659
JHU00082__STAC	-4.94289	-5.21011	-5.5631	-5.484
JHU00084__SYK	-6.22643	-7.00473	-6.52464	-5.7916
JHU00085__SYT17	-8.0316	-6.92978	-7.30522	-3.46389
JHU00086__SYTL2	-4.53772	-4.84507	-5.74979	-6.11173
JHU00087__AK6	-5.11443	-4.46375	-4.25744	-3.38802
JHU00088__TK1	-4.10083	-3.76492	-4.28628	-4.22892
JHU00089__TOLLIP	-5.42124	-5.70401	-5.95823	-5.51656
JHU00090__TYROBP	-8.53283			-8.30897
JHU00091__UCK1	-5.93143	-6.02908	-6.07967	-4.95374
JHU00092__ULK4			-9.6962
JHU00093__YWHAB	-5.19364		-6.12989	-6.57303
JHU00094__YWHAH	-7.72702	-10.016	-9.24209	-9.57008
JHU00095__YWHAZ	-6.9497	-6.24246	-7.75698	-7.54226
JHU00096__ARAF	-7.76322	-7.09619	-7.73104	-7.2052
JHU00097__ACP1	-6.9497	-7.06643	-6.60715	-8.10319
JHU00099__ACP5	-7.7555	-8.19697	-5.74555	-8.03423
JHU00100__ACP6	-4.95003	-4.45387	-2.34993	-4.21936
JHU00102__AK2	-4.44344	-3.69275	-4.1346	-4.78996
JHU00103__AK4
JHU00104__ALPL	0.328208	-0.47101	-0.182459	0.319587
JHU00105__ARHGAP29	-7.16112	-5.51997	-8.06081	-8.03841
JHU00106__BMX	-7.22677	-7.44744	-5.84791	-6.61845
JHU00107__BRSK2	1.45391	1.40398	1.12399	1.81413
JHU00108__CAMK1	-6.82927	-6.65592	-4.93781	-6.37375
JHU00110__CAMK4	-4.33041		-6.06999	-4.64119
JHU00115__CDKN2B	-5.07754	-7.09126	-7.75375	-4.92757
JHU00116__CHP1	-10.5864		-7.63101	-8.86635
JHU00117__CMPK1	-6.10914	-7.89965	-5.8489	-6.57303
JHU00118__CXCL10	-7.11208	-5.74484	-6.7895	-7.4649
JHU00119__DCLK1	-8.16005	-6.9208	-6.75703	-7.03717
JHU00120__DGUOK	-6.33373	-5.71073	-6.38836	-6.63
JHU00122__DUSP11	-7.4365	-6.78848	-6.16828	-6.45134
JHU00123__DUSP12	-3.75612	-0.700929	-5.03994	-1.45474
JHU00125__DUSP26
JHU00126__DUSP3	-5.8901	-4.76427	-5.56178	-6.51889
JHU00127__DUSP4		-9.53905	-9.4829
JHU00128__DYRK2	-8.04015		-10.5492
JHU00129__ENPP4	1.33166	0.214982	0.0494658	0.49009
JHU00130__FES	-7.77409		-7.936
JHU00131__JHU00131
JHU00132__FGR	-3.70647	-5.61936	-4.44881	-4.69747
JHU00133__FGGY	-7.78873	-7.35743	-6.47317	-6.06729
JHU00134__FYN	-6.03408	-4.29233	-5.13119	-5.60041
JHU00135__GKAP1	-6.50555	-4.98287	-6.97944	-6.40882
JHU00136__GRK6	-6.46938		-7.82811	-5.69572
JHU00137__HK2	-5.06395	-7.0194	-6.47223	-7.0843
JHU00138__HKDC1_frag	-6.10973		-6.88347	-6.54863
JHU00139__IMPA1	-6.68936	-5.70719	-8.00865	-6.85186
JHU00140__IRAK4	-2.36914		-2.42141	-3.76456
JHU00141__MAPK12	-4.05989	-4.3899	-4.97693	-5.60842
JHU00144__NEK11	-5.99172		-5.1621	-6.94088
JHU00146__NUAK2	0.89501	0.815541	0.990827	1.49305
JHU00147__OXSR1	-2.7015	-2.8119	-2.85625	-2.40708
JHU00148__PAK6	-7.96573		-7.84976	-7.67378
JHU00149__ECI2	-5.32716	-6.06636	-5.99092	-4.27545
JHU00150__PIK3C3	-4.08998		-4.1013	-3.73485
JHU00151__PIP4K2C	-5.741	-3.90517	-5.72918	-4.8933
JHU00153__PLPP3	-10.62		-9.1905	-8.10684
JHU00154__PLPP2	-5.73015	-5.96833	-6.27113	-6.8981
JHU00155__PPME1	-6.57824	-6.5767	-6.52387	-6.70263
JHU00156__PPP1CC	-5.12002	-5.11362	-2.99587	-6.11468
JHU00157__PPP1R14A	-6.77669	-7.2646	-5.58994	-5.86722
JHU00158__PPP1R3C	0.328208	0.644011	0.249929	0.84356
JHU00159__PPP1R8	-7.58364	-5.97386	-5.84191	-8.08617
JHU00160__KJ902474	-7.05777	-5.01612	-6.80611	-6.97462
JHU00161__PPP2R4	-5.3285	-4.70612	-5.62225	-3.65446
JHU00162__PPP2R5C	0.328208	0.50106	0.696562	1.31219
JHU00163__PPP2R5D	-7.0628	-5.53119	-6.93354	-7.08933
JHU00164__PPP3CC	-6.15691	-5.68308	-4.95483	-5.66937
JHU00166__PPP6C	-2.56591	-2.85764	-2.87195	-2.61362
JHU00167__PRKRIR_frag	-6.70776		-6.82718	-7.78856
JHU00168__HACD1	-8.45076	-6.58438	-7.91759	-9.74413
JHU00169__PTPN11	-8.26975	-6.57015	-7.17876	-8.06371
JHU00170__PTPN22		-8.59635		-8.52177
JHU00171__PTPN6	-8.43992	-7.54229	-8.33033	-8.46866
JHU00172__PTPRE	-10.024	-7.77597	-8.15148	-9.30347
JHU00173__PTPRR		-7.48387	-9.4829
JHU00174__PXK			-9.1927
JHU00175__IFT27	1.19189	1.05621	0.511901	0.897959
JHU00176__RBKS	-6.42122	-7.64382	-6.41156	-7.19949
JHU00177__RIOK3	-3.67025	-3.21664	-3.64584	-3.02104
JHU00178__RPH3A	-5.92487	-8.47914	-7.99811	-2.79433
JHU00179__RPS6KA2	-7.14237	-6.6079	-5.97286	-8.05005
JHU00180__SGK2	-2.27647	-2.54531	-1.97508	-2.89433
JHU00181__SLC37A4	-5.24316	-5.3029	-5.88533	-5.44056
JHU00183__STK17B	-8.97384		-8.82339	-9.01862
JHU00185__TAOK3	-8.30613			-8.58521
JHU00186__TPD52L3
JHU00187__TPTE	-6.99334	-7.91243	-7.59455	-7.23403
JHU00188__TRIB2	-6.42334	-5.9347	-6.35881	-5.88349
JHU00190__TYK2	-7.45376	-6.18025	-7.14399	-6.23794
JHU00191__UHMK1	-7.0328		-7.35589	-8.40664
JHU00192__ULK2	-6.26154	-6.8456	-7.11019	-7.54182
JHU00193__AGTR1	-5.98577	-6.81063	-5.77689	-7.3169
JHU00195__AKR1E2	-5.91714	-5.01882	-4.4644	-4.94706
JHU00197__ARF6	-7.71121	-5.31895	-6.19283	-6.17381
JHU00198__ARL17A_frag	-7.63227	-8.47914	-2.92211	-6.92098
JHU00199__ARL2	-5.5919	-5.82768	-5.51479	-5.44812
JHU00200__ARL4D	-5.9	-8.50682	-6.45283	-5.79579
JHU00201__ARL8B	-7.70553	-10.0106	-7.13892	-6.32245
JHU00202__ATP6V1C1	-4.62106	-5.1315	-4.46526	-4.59861
JHU00203__C5AR1	-6.45742	-7.39618	-5.78588	-6.60625
JHU00205__CDC42	-6.43095	-7.30992	-7.29803	-5.87659
JHU00206__CHRNA3	-5.98088	-6.70697	-6.02597	-5.28328
JHU00207__CLCN2	-7.08047	-6.66716	-7.22155	-8.21899
JHU00208__CLIC2	-5.47282	-5.88444	-6.31152	-5.99075
JHU00210__CX3CR1	-8.62569	-7.30016	-7.99811	-8.07542
JHU00211__DIRAS3	-7.02966	-8.90464	-6.42347	-6.63684
JHU00212__DVL2	-8.51729		-8.51316	-8.2472
JHU00213__GPR183	-7.22051		-7.60327	-6.49747
JHU00214__S1PR1	-7.31361	-6.53432	-7.18794	-7.35439
JHU00215__LPAR2	0.16542	0.966021	0.535412	0.912218
JHU00216__EDNRA	-9.71354	-7.22851	-6.9171	-8.10319
JHU00217__EDNRB	-8.43492	-7.27849	-7.64742	-8.36269
JHU00218__ENSA	-5.50435	-5.29212	-5.81099	-5.13538
JHU00219__FKBP1B	0.184576	-0.0359265	-0.241472	0.649551
JHU00220__FNIP1	-7.15275		-7.47709	-7.16149
JHU00222__GABRA5	-7.66708	-7.556	-6.95111
JHU00223__GABRB1	-8.26634		-7.67048	-7.88818
JHU00224__GJB2	-8.23685	-7.03778	-7.27646	-7.0666
JHU00225__GNA15	-8.45938	-7.129	-7.57662	-6.50042
JHU00226__GNAI2	-6.60504	-7.88712	-5.21798	-5.5913
JHU00227__GNAI3	1.28125	1.2668	0.986736	1.56209
JHU00229__GPER1	-7.43152	-7.57727	-6.06178	-6.2839
JHU00230__HPCA	-6.4621	-6.78426	-7.35407	-6.58101
JHU00231__KCNJ8	-5.39534	-5.58477	-5.24225	-6.04162
JHU00232__KCNMB2	-6.22485	-5.92702	-6.09627	-6.07417
JHU00233__KCNS3	-6.6466	-7.24285	-5.8624	-6.2194
JHU00234__KCNV1	-9.66375		-7.62845	-7.42032
JHU00235__KCTD15	-6.45567	-6.43813	-5.72418	-6.69947
JHU00236__KRAS	-6.56935	-6.0107	-5.71198	-6.22911
JHU00237__LAD1	1.09368	0.471756	0.538309	1.29729
JHU00239__MMP2	-7.6391	-6.82169	-8.08211	-7.05481
JHU00240__MPP1	-7.01447	-6.7503	-5.52775	-7.10356
JHU00241__MRGPRF	-6.65616	-5.92688	-5.6953	-6.34697
JHU00242__MS4A1	0.282708	0.745738	1.55103	0.846534
JHU00243__NCK2	-4.32086	-6.31297	-4.93355	-3.85368
JHU00244__NKIRAS2	-5.94105	-5.59571	-5.25818	-5.64066
JHU00245__NMRAL1	-5.50312	-5.42731	-4.83885	-3.01737
JHU00246__OR7E91P_frag	-6.65016	-6.20136	-5.70615	-6.69609
JHU00247__P2RX7	-6.17099	-6.89805	-5.07571	-5.60241
JHU00248__P2RY6	-7.94303	-8.48697	-5.8145	-6.31024
JHU00249__PRPSAP1	-4.91697	-5.11091	-5.89813	-5.15241
JHU00250__RAB14	-5.15847		-5.12599	-4.98819
JHU00251__RAB18	-5.96761	-6.8085	-6.8288	-6.90735
JHU00252__RAB22A	-9.11618	-7.27691	-6.2117	-6.81697
JHU00253__RAB33A	-5.37732	-6.1489	-4.53126	-5.2204
JHU00254__RAB34	-7.35776	-7.62075	-7.23082	-7.77157
JHU00255__RAB35	-4.50281	-4.08663	-4.34395	-3.59363
JHU00257__RAB3B	-5.63934	-5.8239	-4.91003	-5.54165
JHU00258__RAB3D	1.63185	1.12006	1.06243	1.41286
JHU00259__RAB40B	-8.2009	-7.16147	-7.22262	-7.2649
JHU00260__RAB8A	-6.88019		-7.86688	-5.84761
JHU00261__RAB8B	-9.83959		-7.65844
JHU00262__RAB9A	-7.15268	-5.01124	-6.53715	-7.0666
JHU00263__RABL2B		-7.41153	-8.47855
JHU00264__IFT22	-5.19943		-5.52276	-6.16164
JHU00265__IFT22	-6.96458	-6.96998	-7.86531	-7.22507
JHU00266__RAC1	-5.94534	-5.72704	-5.3079	-5.1487
JHU00267__RAP1A	-6.19334	-6.33732	-4.96753	-5.82277
JHU00268__RAPGEF4	-8.65529	-6.9387	-8.13192	-7.31033
JHU00269__RASD2	-5.36721	-7.11679	-6.06718	-7.52657
JHU00270__RASGEF1A	-6.66661		-3.28709	-6.79449
JHU00271__RASL11B	-7.5361	-7.55425	-7.50969	-7.67915
JHU00272__RCVRN	-4.66531	-4.99281	-4.78585	-4.95896
JHU00273__RGR	-7.37729		-6.54947	-8.10577
JHU00274__RHOA	-3.98573		-4.22889	-4.11893
JHU00276__RPH3AL	-5.60977	-5.8704	-5.59257	-5.88209
JHU00277__RRAGA	-6.24294	-5.15085	-4.55915	-5.29489
JHU00278__RRAGD	-6.71587		-5.29655	-5.62264
JHU00279__RRAS	-5.0911	-5.07454	-4.9789	-4.56907
JHU00280__RRAS2		-5.78988	-5.72906	-6.02946
JHU00281__SAR1B	-7.20468	-5.9857	-7.33525	-7.34566
JHU00282__SRI	-4.21329	-4.27053	-3.59524	-4.11729
JHU00283__SSTR2	-9.66678	-6.67191	-8.62525
JHU00284__TACR1	-5.16333	-5.57866	-5.29424	-6.05414
JHU00287__TRIM21	5.49664	5.35808	6.44008	5.51437
JHU00288__VIPR2	-8.65698		-6.66565	-6.97503
JHU00289__ABI1	-4.80829	-5.85531	-5.92542	-4.09483
JHU00291__ATP5E	-7.13606	-6.48414	-8.17582	-7.2052
JHU00292__ATP6V1D
JHU00293__GPN3	-6.29763	-7.68092	-6.28864	-8.32831
JHU00294__BCKDK	-7.04366	-6.77643	-6.95022	-7.17227
JHU00296__EMC9	-3.52488	-2.01732	-3.47412	-3.48731
JHU00298__C1orf43	-6.87201	-6.49782	-6.95652	-6.13143
JHU00299__NTMT1	-5.6191	-6.09983	-5.29698	-5.92578
JHU00300__NMRK1	-4.91334	-4.67175	-6.03558	-5.23561
JHU00301__CA12	-7.79818	-7.00475	-6.70969	-6.06549
JHU00303__CAPN2	-5.19808	-4.30042	-5.04913	-6.86996
JHU00304__MICU1	-7.46283	-7.54948	-6.40485	-7.1207
JHU00305__CBR1
JHU00306__CCDC86	-8.41666	-6.43178	-6.32773
JHU00307__CIAO1	1.35418	1.3651	1.16553	1.24133
JHU00308__CNIH4	-6.48196	-5.88403	-6.35015	-6.94325
JHU00309__CNOT2	-6.14584	-6.37621	-6.4063	-6.2839
JHU00310__DBN1		-6.29342	-7.71419	-6.9483
JHU00311__DDOST	-6.68653	-6.38157	-6.67691	-6.66555
JHU00312__ERRFI1	-5.9159	-6.20403	-6.03336	-5.44105
JHU00313__ESYT2_frag	-7.02846	-7.02386	-7.98822
JHU00314__FGF12		-8.17926		-4.77383
JHU00315__FGFBP1	-6.46938		-5.61366	-6.34665
JHU00316__FN3KRP	-9.32232	-5.68033	-7.01938	-7.76613
JHU00317__TECR	-6.61629	-6.92571	-7.17091	-6.2436
JHU00318__HLA-E	-6.38145	-6.64568	-5.15903	-5.47159
JHU00319__HN1	-3.86602	-2.81461	-6.351	-5.47127
JHU00320__HPCAL1	-5.93598		-6.70667	-6.4099
JHU00321__PLA2G16	-6.03466	-7.49418	-5.53182	-5.43664
JHU00322__IFI35	-4.3186	-4.66434	-4.4029	-4.24207
JHU00323__IFIT3	-5.39912	-6.46938	-4.33642	-5.54006
JHU00324__IP6K1	-2.37353	-5.94688	-5.75005	-8.4582
JHU00325__EIF6
JHU00326__ITM2C	-7.08818	-6.57778	-6.45949	-6.45134
JHU00327__KCNIP3	-5.06911	-4.74985	-5.09784	-4.74967
JHU00328__LGALS3	-4.71423	-5.30931	-5.1916	-4.11556
JHU00329__UBXN1	2.01847	1.77567	2.01784	2.12798
JHU00331__LRRC61	-8.13028	-7.31005	-6.37573	-8.8458
JHU00332__LYPLA1	-5.63307	-5.52646	-5.57634	-5.63996
JHU00333__MECR				-6.21124
JHU00334__CMC4	-5.03959	-4.61795	-5.08557	-5.23353
JHU00336__MYOT		-7.08142	-7.35208	-7.03965
JHU00337__NDE1	-2.70609	-2.50806	-0.196655	-1.98335
JHU00338__NDUFB7	-7.08818	-7.17615	-7.13806	-7.69794
JHU00339__NFKBIA	-4.10861	-3.69146	-3.52955	-3.64427
JHU00340__NPC2	-7.47137	-7.12774	-5.97422	-6.47343
JHU00341__NR1H3		-7.23963	-7.45171	-7.63554
JHU00342__NR3C1	-6.78967	-7.32355	-5.59424	-5.79907
JHU00343__NR4A2	-7.23136	-7.68092	-7.59612	-8.8619
JHU00344__NRBF2	-6.06048	-6.20136	-7.30387
JHU00346__OSGEPL1		-6.17192	-7.37595	-7.45902
JHU00347__PANK3	-2.90174	-6.57187	-6.16801	-4.20228
JHU00348__PDIK1L	-9.20701	-7.28475	-7.90033	-7.6898
JHU00349__PDXK	-8.82828	-6.49782	-8.58995	-9.28088
JHU00350__PHF23	-7.00716	-6.57778	-7.13597	-6.74349
JHU00353__PLEKHJ1	-2.52726	-5.19545	-3.10658	-2.6559
JHU00354__PMS2P5	-9.29336		-7.72203
JHU00355__PSMC2	-4.71394	-4.73938	-5.39482	-5.59384
JHU00356__PSME3	-5.35326	-4.95185	-5.01941	-6.33778
JHU00357__RAP1GDS1	-4.72216	-4.68692	-4.48834	-4.40546
JHU00358__RPL27	-8.51729		-7.81892	-9.70764
JHU00359__RPS27A	-3.3427	-3.53312	-4.28914	-3.8554
JHU00360__RTN4	-6.76118	-6.09983	-5.47796	-4.74153
JHU00361__S100A11	-4.53413	-4.9873	-5.27503	-5.16805
JHU00362__SAE1	-4.59683		-5.73872	-6.46604
JHU00363__SAT1	-5.54255	-6.45672	-7.12593	-6.23794
JHU00364__SCAMP2	-6.10802	-4.45002	-4.71184	-4.7798
JHU00365__SEC22B	-5.27484	-5.1775	-5.68628	-4.75819
JHU00366__SERBP1	-5.9269	-5.9882	-4.66957	-6.00314
JHU00367__SFN			-8.41756
JHU00368__SH3YL1	-6.9186	-6.70468	-6.24328	-6.87659
JHU00369__SOD1	-6.63441	-6.50387	-6.54785	-6.60787
JHU00370__STAC3			-7.33631	-8.39057
JHU00371__TAGLN2	-5.98351	-5.81204	-6.00142	-7.51238
JHU00373__TCF19	-8.74713		-8.41756	-7.68091
JHU00374__TM4SF4	-5.37407	-6.17704	-5.64106	-5.65412
JHU00375__TMEM147	-6.14321	-6.60113	-6.14507	-6.37772
JHU00376__TMEM14C	-6.66525	-6.07065	-6.30177	-6.44559
JHU00377__TOE1	-5.32557	-6.06273	-5.35635	-5.79428
JHU00378__TRIM39
JHU00379__TRIM5	-7.94431	-7.16036	-7.40122	-7.06171
JHU00380__TRIML1_frag	-6.07939	-6.31857	-5.31057	-6.23791
JHU00381__UROS	-6.54965	-5.66804	-6.61259	-7.27952
JHU00383__WRAP73		-7.68014	-8.94185	-8.97608
JHU00384__ZNF593	-7.85813	-6.48414	-6.66676	-6.88602
JHU00387__AKTIP	-10.9321	-9.47521	-8.73968	-7.3169
JHU00388__ALG8	-4.47211	-4.93011	-4.11557	-5.06796
JHU00389__AMD1	-4.46004	-2.79053	-5.18976	-4.20895
JHU00390__AP1M2	-6.71127	-7.49683	-6.38715	-7.04053
JHU00391__APEX1		-7.03356	-6.8182	-7.82823
JHU00392__ARIH2	-4.1593	-3.16464	-3.1886	-3.5256
JHU00393__ATP5C1	-5.30755	-7.46504	-5.7693	-5.82534
JHU00394__ATP6V1E2	-8.79161	-7.89661	-8.00541	-10.2035
JHU00396__BNIP2	-3.74966	-3.62721	-3.5029	-3.85561
JHU00397__C14orf1	-6.99783	-8.20795	-6.80936	-6.79449
JHU00398__SDR39U1	-8.93588	-7.75455	-8.56645	-7.97844
JHU00399__C1QC			-7.30387	-7.55737
JHU00400__GGCT	-7.39012		-6.36547	-6.28665
JHU00401__MRI
JHU00402__KJ901005_frag	-6.65016	-8.47914	-6.14873	-10.0198
JHU00403__PLGRKT	-6.3017	-6.51789	-6.73063	-7.39154
JHU00404__CCL5	-6.73366		-7.09191	-7.20942
JHU00405__CD52	-8.29863		-7.30522	-7.67452
JHU00406__CDC20	-7.59084	-7.13759	-6.75501	-7.11078
JHU00408__CHI3L1	-7.26452		-7.82811	-7.02469
JHU00409__CIRBP	-2.8574	-2.75132	-2.67297	-3.56168
JHU00410__COX6B1	-6.06683	-6.84831	-5.83014	-6.29322
JHU00411__DCTD	-3.31909	-3.73249	-4.44732	-3.4587
JHU00412__DERL1	-5.00919	-6.11766	-5.30939	-5.55118
JHU00413__DYNLT3	-4.09826	-4.69194	-5.05202	-5.1767
JHU00414__EIF3E	-7.91501		-8.18094	-7.48257
JHU00416__ENOPH1	-5.39533	-4.48959	-5.269	-5.57287
JHU00417__ETHE1	-4.96592	-4.72914	-4.67428	-4.13575
JHU00418__FADS2	-8.4276	-7.69682	-7.03948	-7.77214
JHU00420__GAPDH	-3.17536	-3.10975	-3.5418	-3.68848
JHU00421__GLOD4	-2.95966	-6.17215	-5.23099	-5.85409
JHU00422__GNB3	-7.88199	-7.35743	-6.03012	-7.0266
JHU00424__GSTT2B	-7.60072	-6.0972	-8.62295	-8.97128
JHU00425__H1F0	-6.85402	-7.18691	-5.43529	-5.92564
JHU00426__HDAC3	-5.52066	-5.32114	-5.35644	-5.36466
JHU00427__HIGD2A	-6.45314	-6.72926	-6.84922	-6.2875
JHU00428__HLA-DRB3	-6.60051	-6.37746	-6.07556	-7.03195
JHU00429__HLA-DRB1	-8.50398	-7.96386	-6.65952	-7.55625
JHU00430__HMGB1	-7.87853	-8.17926	-8.39905	-8.05096
JHU00431__KPNA1	-7.54811		-7.94523	-6.72751
JHU00432__LAPTM4A	-4.99143	-5.1407	-4.91867	-4.88459
JHU00433__LDHB	-3.58381	-4.39377	-4.30246	-3.70028
JHU00434__LEPROTL1	0.513709	0.00495796	0.132269	0.696854
JHU00435__LGALS1	-3.11307	-3.98579	-3.98383	-2.68301
JHU00436__UBXN1	2.35418	2.34118	1.85518	1.84462
JHU00437__MCTS1	-6.38962	-6.06273	-6.78415	-6.51411
JHU00439__MPV17	-6.3819	-4.81787	-4.88536	-5.38309
JHU00440__NARS		-8.38856
JHU00441__NDUFA8	-6.96719	-7.37263	-7.14479	-8.57882
JHU00442__PAK4	-5.94395	-5.84482	-5.50699	-5.10758
JHU00443__PDLIM3	-8.23685	-6.451	-8.06081	-7.6898
JHU00444__PIH1D1				-7.2353
JHU00445__PLCB2	-5.54022	-5.71333	-5.27734	-5.46953
JHU00446__PLS3	-5.49476	-6.19391	-7.19373	-8.58521
JHU00448__PPIH	-5.41154	-4.28999	-5.86891	-7.18362
JHU00449__PRTFDC1	-4.99918	-3.81536	-4.49077	-5.73178
JHU00451__PSME1	-2.97201	-4.19719	-2.16953	-4.3102
JHU00452__RAB13	-4.27685	-4.43183	-4.47402	-3.73151
JHU00454__RPL12	-6.80966	-7.20408	-7.68644	-6.63459
JHU00455__RPL14	-7.71121	-8.17926	-8.19787	-8.35418
JHU00456__RPL19	-8.01314	-8.31762	-7.5214	-7.39472
JHU00457__RPLP1	-5.42778	-6.45378	-5.45572	-5.53358
JHU00458__RPS15A	-9.39859			-7.85374
JHU00459__RSU1	-4.18916	-4.62915	-4.73717	-4.11493
JHU00460__RSPH14	-4.3186	-4.13002	-4.81028	-4.78805
JHU00461__SLC1A7	-7.15268		-7.79286	-7.01226
JHU00462__SLC30A5	-6.83977	-6.39434	-5.57058	-6.21421
JHU00463__SPOP	-6.52843		-7.08324	-6.18274
JHU00464__SRP54	-7.49131		-8.01126	-8.13426
JHU00465__TCEAL1	-4.29085	-5.56335	-6.11421	-5.19224
JHU00466__TGIF1		-9.47521
JHU00467__MED30	-4.97931	-7.556	-6.4982	-6.48786
JHU00470__ELP6	-7.23363	-5.70719	-6.18248	-5.85808
JHU00472__TMEM33			-8.03861
JHU00473__CNPY2	-7.6163	-8.00991	-8.71854	-8.71995
JHU00474__TMEM98	-8.17665		-6.66608	-6.94088
JHU00475__TRPM8	-5.85855	-8.06932	-7.06816	-6.77719
JHU00476__TTC1	-4.74391	-5.23481	-5.24411	-4.51204
JHU00477__VPS8_frag	-9.68495		-8.69302	-7.70506
JHU00478__XPO5		-9.25635	-8.53407	-7.22739
JHU00479__YWHAE	-5.44218	-6.39641	-7.33515	-6.9985
JHU00480__ZFYVE21	-4.61189	-5.44448	-4.66907	-4.76549
JHU00482__ABLIM3	-7.12788	-5.59803	-5.9192	-6.17505
JHU00483__ADPRHL2		-8.19697
JHU00484__AGPAT4	-0.736352	-3.86488	-2.78966	-0.531184
JHU00485__AMDHD2	-4.53383	-4.52435	-4.10693	-4.38195
JHU00486__ANKRD22	-4.26126	-4.81759	-5.22664	-3.91273
JHU00487__ARL5B	-5.14062	-4.69066	-4.94573	-5.18508
JHU00488__ARSD	-9.13496		-8.50494	-8.28475
JHU00489__BAX				-10.0681
JHU00490__SCAND2P	-6.25093	-6.62612	-5.75155	-6.22727
JHU00491__C18orf21	-7.22677			-6.23299
JHU00492__C1QTNF1	-7.28895	-6.18713	-5.98789	-6.59896
JHU00493__GINM1
JHU00494__C8orf4
JHU00495__NXNL2	-5.23782	-5.58135	-5.81965	-5.51467
JHU00496__C9orf9	-5.47707	-5.94467	-7.33525	-6.3666
JHU00498__CALN1	-6.9148	-6.17994	-7.83369	-6.6464
JHU00499__CD200	-6.68748	-7.48387	-6.3716	-7.36168
JHU00500__CDC37L1	-2.12219	-2.83158	-3.26335	-2.60931
JHU00501__CDCP1	-5.58443	-4.82556	-4.25873	-4.85171
JHU00502__CEACAM21	-6.46393	-7.24285	-5.45572	-5.58242
JHU00503__CEP76	-6.78967	-6.06273	-6.41156	-7.08082
JHU00504__CLDN1	-5.85896	-5.73716	-5.02512	-4.86644
JHU00505__COQ6
JHU00506__CORO2B	-7.0696	-6.89805	-5.82674	-4.80046
JHU00507__CRABP2	-4.67451	-4.87226	-5.0199	-3.78626
JHU00508__CYB5D2	-6.13367	-6.81946	-6.55775	-6.98811
JHU00510__DENND1B		-7.3583	-7.0975	-7.24953
JHU00511__DNTT	-8.16198	-6.8206	-8.36097	-7.95077
JHU00512__ELAVL3	-6.23884	-6.84926	-5.6845	-5.47309
JHU00513__ELP4	-7.45308	-6.62225	-6.16751	-6.49375
JHU00514__FABP7	-6.00483	-4.48913	-7.07407	-5.3454
JHU00515__FAIM	-6.83977	-6.72926	-5.49352	-7.99494
JHU00516__FAM126A	-5.76447	-5.58477	-5.50357	-5.39596
JHU00517__FAS	-5.21174	-6.06332	-5.95639	-6.42718
JHU00518__FAU	-4.39204	-5.7308	-4.26007	-4.93924
JHU00519__FXYD2	-8.14553			-10.2947
JHU00520__GAD1	-5.82792	-2.31636	-3.55478	-3.93723
JHU00521__GCHFR			-9.55101
JHU00522__GJB3	-7.15268	-8.17926	-8.83791	-8.99224
JHU00523__GPSM3	-5.73159	-3.00211	-4.22186	-6.08557
JHU00524__HIATL1	-6.58917	-6.70994	-5.85964	-5.92564
JHU00525__HIST1H2AG	-10.9491			-9.17404
JHU00526__SDR42E1	-4.3093	-4.61284	-3.93115	-3.8868
JHU00527__KJ905805	-6.92648	-6.15908	-5.64089	-5.79932
JHU00528__IGLL1	-5.8779	-5.41719	-6.73941	-6.10983
JHU00529__KLHL2	-5.51097	-6.22776	-5.28192	-5.90209
JHU00530__FIBIN
JHU00531__GATSL3	-4.36329	-4.43555	-5.03508	-4.26686
JHU00532__LRRC28	-8.67345
JHU00533__LRRC29	-6.01081	-7.26554	-7.07758	-8.51657
JHU00534__MEMO1	-6.13361	-5.64219	-6.13312	-5.36335
JHU00535__MITD1	-10.0573		-7.78314	-8.2472
JHU00536__MOXD1	-6.8411	-6.30337	-6.26127	-6.47946
JHU00537__MRPS16	-6.48314	-5.58939	-5.76435	-6.90343
JHU00538__NFS1	-4.35062	-6.55512	-7.41	-8.66412
JHU00539__NUBPL
JHU00540__NXPH3	-6.62021	-6.2461	-6.01295	-5.56964
JHU00541__OMA1	-7.77409		-7.35695
JHU00542__PATZ1	-8.2616	-8.19697	-6.19921	-6.73278
JHU00543__ACCS	-5.21439	-4.9413	-4.4609	-4.87781
JHU00544__PHPT1	-2.12263	-4.36157	-5.39715	-4.83897
JHU00545__POP5
JHU00546__PRELID2	-7.56185	-7.77819	-7.72203
JHU00547__PRMT8	-5.54055	-5.90314	-4.47513	-4.61743
JHU00548__PSPC1
JHU00549__PTCD2	-6.84866	-7.22851	-7.41	-8.15902
JHU00550__RAB37	-4.64357	-4.28133	-4.89731	-4.40001
JHU00551__RBM38	-5.61897	-6.20403	-5.05202	-8.43131
JHU00553__RNF139	-0.174758		-0.746752	0.631334
JHU00554__PLPPR1	-5.42527	-8.48697	-7.92145
JHU00555__RPUSD4
JHU00556__RTN2				-9.55546
JHU00557__S100A13	-2.31983	-2.19262	-2.58962	-2.01834
JHU00558__S100A6	-5.38017	-7.13759	-6.76635	-5.29913
JHU00559__SAAL1	-4.79268	-4.4276	-4.78373	-4.20228
JHU00560__SLC25A32	-6.93767	-7.15389	-5.57699	-6.13229
JHU00561__SMAP2	-5.87875	-6.33782	-5.10344	-5.36987
JHU00562__SNAPC1
JHU00563__SULT4A1	-4.88274	-4.37863	-4.78373	-3.93714
JHU00564__SYNPR	-5.52046	-4.55998	-4.62785	-4.74352
JHU00565__THOC5	-7.39011	-8.17926	-8.51044	-8.53937
JHU00566__TMEM27
JHU00567__TMTC4	-7.40719		-7.38433
JHU00568__TNFAIP8L2	0.130486	0.745738	-0.299561	0.963479
JHU00569__NXNL1		-8.90464
JHU00570__UBD	-4.91775	-7.36688	-7.64999	-5.55415
JHU00572__ZMAT4	-7.88137	-8.40451	-6.79933	-7.13552
JHU00573__ZMYND19	-6.375	-4.63259	-6.01862	-3.88774
JHU00574__ZNF223	-8.54741	-7.13759	-7.48451	-8.22835
JHU00575__ZNF501		-7.73377	-8.16159	-7.90438
JHU00576__ZNF641_frag	-5.16803	-5.44573	-5.50322	-5.64587
JHU00577__SIRPG	-5.27263	-5.23338	-4.54881	-4.75767
JHU00578__ABT1	-6.46938	-6.98913	-5.69797	-5.91149
JHU00579__ACTL6B	-5.74731	-6.84831	-5.94752	-5.72822
JHU00580__ARF5	-5.42778	-6.62612	-5.63252	-5.7186
JHU00581__ARL2BP	-5.41806	-4.98264	-6.12828	-5.61348
JHU00582__C11orf1	-4.28326	-3.76626	-3.66167	-4.14231
JHU00583__ZNHIT6	-6.26154	-5.13785	-5.39568	-4.79349
JHU00584__MPLKIP	-7.54456		-6.193
JHU00585__CA2	-6.37219	-6.11908	-5.80747	-6.38859
JHU00586__CA8	-5.00488	-4.61956	-5.75457	-3.83573
JHU00587__CALB1	-6.56135	-5.96041	-6.34457	-6.75776
JHU00588__VPS50	-7.8492	-7.9723	-6.72675	-7.42032
JHU00590__CCND1	-5.43397	-5.94941	-5.42824	-4.83627
JHU00591__CD96	-7.16112	-6.51174	-6.24063	-6.18256
JHU00592__CDC34	-3.42323	-5.30516	-5.344	-6.3271
JHU00593__CLDN4	-5.61026	-4.83492	-4.78301	-5.63942
JHU00594__COX11	-6.15773	-5.72634	-6.51705	-7.13701
JHU00595__CSRP1	-5.23528	-5.44615	-5.17919	-4.93125
JHU00596__CSRP2	-2.86208	-2.70798	-3.10284	-2.42395
JHU00597__CYBB	-6.67806	-5.91843	-5.22098	-6.16164
JHU00598__DDX17_frag	-4.50252	-5.76737	-7.13806	-6.08223
JHU00599__DHODH	-3.88876	-4.77692	-4.37721	-4.57938
JHU00601__DOK1	-2.81388	-1.6891	-4.09917	-3.74739
JHU00602__EFNA1	-7.386		-7.63832	-7.02469
JHU00603__EMCN	-2.58934	-1.63904	-2.62397	-3.25627
JHU00604__ENO2	-2.69536	-4.65515	-5.22039	-3.64391
JHU00605__MPZL2	-5.99072	-5.48466	-5.2775	-5.30235
JHU00606__SKA2	-4.43486	-4.28133	-4.49273	-4.53694
JHU00607__FBXL3	-7.386	-7.24285	-5.51655	-6.73312
JHU00608__FBXO6	-5.86009	-5.9612	-4.56035	-4.86426
JHU00609__FGF7	-5.76951	-7.24285	-5.09063	-6.04087
JHU00610__FIBP	-6.37502	-6.17643	-5.24143	-5.77624
JHU00611__BC017762_frag	-5.62024	-4.52112	-4.53764	-4.55213
JHU00612__NCS1	-5.80948	-5.73971	-5.8567	-5.24913
JHU00613__GBP2	-5.63349	-6.11568	-5.80177	-5.71546
JHU00614__GYPE	-7.28736	-8.59635	-6.41156	-7.33985
JHU00615__HAVCR2	-6.1949	-6.62612	-5.01916	-5.19001
JHU00616__HAX1	-4.51801	-4.66866	-4.36104	-5.12474
JHU00617__KJ901485_frag	-5.77272	-6.70697	-5.82545	-5.31505
JHU00618__IRF1	-8.65431	-6.81063	-6.66608	-6.68885
JHU00619__ITLN1	-6.27233	-6.58438	-5.02512	-5.95296
JHU00620__KLHDC3	-0.174758	0.570863	0.1057	-0.161878
JHU00621__KLRC4	-7.69283	-6.12752	-9.80688	-6.27692
JHU00622__KPNA4	-7.01998	-7.37263	-3.33496	-2.90971
JHU00623__KRT14	-8.48173	-6.37621	-8.06408	-6.27866
JHU00624__LARP4	-4.86652	-4.87421	-5.32822	-4.50682
JHU00625__LTBR	-6.1949	-6.48531	-5.66333	-5.33038
JHU00626__MAPK1	-4.29793	-3.96722	-4.52117	-5.02536
JHU00627__METTL6	-6.58917	-5.51732	-4.83307	-6.70263
JHU00628__MRPS11	-6.88481	-6.11033	-5.14902	-5.37816
JHU00629__MRPS18B	-6.86025	-5.58135	-5.61024	-5.66818
JHU00630__MRPS25	-6.80722	-6.44934	-7.36322	-7.58578
JHU00631__MRPS7	-6.22338	-5.5357	-5.48049	-6.04382
JHU00632__MYL3	-7.14019	-6.33679	-7.59038	-6.69472
JHU00633__MYL4	-3.7045	-3.01979	-3.93992	-4.6469
JHU00634__NAPSA	-5.21766	-4.37469	-4.67434	-5.23696
JHU00635__NRAS	-5.38813	-5.3468	-5.11871	-4.86644
JHU00636__POLR2C	-7.46903	-7.08786	-6.19039	-6.85928
JHU00637__PRUNE2	-5.32401	-6.4161	-5.11347	-4.95589
JHU00638__CYTH4_frag	-5.68423	-6.58844	-5.08903	-5.41419
JHU00639__RAG2	-5.80993	-6.05309	-5.72609	-5.26079
JHU00640__RPL11	-6.68127	-6.65592	-6.06116	-6.69609
JHU00641__RPL13A			-9.44206
JHU00642__RPL15	-7.4125	-7.68092	-7.17091	-6.92098
JHU00643__RPL18	-7.04298	-6.37104	-6.96328	-7.16191
JHU00644__RPL29	-6.57824	-5.82908	-5.21136	-5.62208
JHU00645__RPL6	-6.8076	-6.40009	-5.39578	-6.88092
JHU00646__RPL8	-8.37735		-9.72289	-9.28088
JHU00647__RPS13	-6.93356	-7.12717		-6.92911
JHU00648__RPS15	-7.3516	-7.48387	-8.88748	-7.36168
JHU00651__RPS6	-7.26452	-9.16205	-7.95058	-7.49783
JHU00652__RPS7	-5.53582	-6.17192	-6.42322	-5.64781
JHU00653__RPS8	-6.77266	-6.64568	-5.95823	-6.51031
JHU00654__SNRNP27	-7.08335	-6.32493	-6.22873	-6.43706
JHU00655__SCO2	-5.88586	-5.81079	-5.30783	-5.35354
JHU00656__SELENBP1	-6.96546	-5.64151	-6.09079	-4.2992
JHU00657__SERPINA6	-3.4689	-2.8248	-3.19742	-2.72248
JHU00658__SERTAD3	-8.23782	-8.41681	-6.29865	-6.69673
JHU00659__SLC25A20	-6.67806	-7.16147	-5.94398	-7.2649
JHU00660__SP110	-5.48976	-5.19038	-5.845	-6.15416
JHU00661__SSPN	0.85245	0.328301	0.527019	1.34323
JHU00662__STAMBP	-4.88737	-3.1549	-4.70563	-4.75379
JHU00663__STMN3	-3.89099	-4.73144	-3.82105	-4.00843
JHU00664__TALDO1	-4.03363	-4.03696	-4.52472	-3.93916
JHU00665__TFF3	-7.96573		-6.39272	-6.65321
JHU00666__TM2D2
JHU00667__USP15	-4.43375	-4.78739	-6.56095	-5.99276
JHU00668__VPREB1_frag	-6.92898	-5.3468	-5.56806	-6.39059
JHU00670__ZBTB7A_frag	-8.32175	-8.06227	-8.06081	-7.76613
JHU00671__ZFAND1	-7.09383	-6.05373	-6.25434	-5.63663
JHU00672__ZNF226	-6.73366	-6.46483	-5.15532	-6.31214
JHU00673__ABCF3	-4.34855	-4.54858	-4.82779	-4.64475
JHU00674__ACMSD	-7.69611	-6.65592	-5.24225	-6.7492
JHU00675__ADD1	-4.36487	-4.45398	-4.48519	-4.39396
JHU00676__ADH4	-2.84535	-5.16866	-5.02544	-5.211
JHU00677__AGER	-7.52443	-7.5122	-7.85859	-6.74915
JHU00678__ALG9	-7.68148		-8.95479
JHU00679__AP3M1	-5.62865	-6.79847	-6.35375	-5.95103
JHU00680__APH1B	-7.78873	-6.70994	-7.29634	-6.61845
JHU00681__ATP6V0A2	-6.30013	-5.3454	-5.71543	-5.55099
JHU00682__BHMT2	-3.9226	-3.60474	-3.35297	-4.45904
JHU00683__RITA1	-6.36233	-5.21289	-5.46973	-5.24474
JHU00684__C16orf58	-6.58165	-5.19905	-5.61562	-5.35078
JHU00685__C7orf33	-7.58405	-6.222	-6.61791	-6.74845
JHU00686__YAE1D1	-5.34738	-7.16147	-6.07137	-4.5915
JHU00687__C9	-9.07996	-8.06932	-8.95479	-6.31214
JHU00688__AF116637_frag	-6.76757	-5.06814	-5.1606	-6.46395
JHU00689__CCDC26	-7.88199	-7.13759	-7.37513	-7.63554
JHU00690__CCDC59	-10.2537		-7.7383	-7.9739
JHU00691__CCL20	-7.87725	-7.89965	-7.98905	-10.0198
JHU00692__CCNE2	-8.83635		-6.66856	-7.40146
JHU00693__CDH19	-7.80662	-6.5373	-6.8691	-6.86787
JHU00694__CYP2C8	-6.12594	-5.91408	-5.47	-6.02564
JHU00695__DAG1	-8.61881	-8.19697	-9.4811	-6.90343
JHU00696__DGCR8	-7.85215	-7.66728	-6.27601	-6.26315
JHU00697__DNAJB14	-7.33514	-7.86916	-6.1936	-6.04919
JHU00698__DPEP2	-5.61398	-4.46646	-4.71699	-4.66107
JHU00699__ELAC1		-6.89708	-6.82601	-6.84226
JHU00700__ENO3	-3.78492	-4.86561	-5.37995	-5.08786
JHU00701__ERAL1	-5.90781	-5.33072	-5.43265	-5.33475
JHU00702__STRIP2	-0.186068	-0.497425	-0.22859	-0.694311
JHU00703__FGA	-5.79441	-4.8303	-5.33325	-4.9755
JHU00704__FKBP8	-5.62489	-6.11033	-5.1387	-5.44045
JHU00705__ACSS3	-5.54987	-7.69682	-5.05294	-4.52292
JHU00706__FOXRED1	-7.27972	-5.43072	-5.33128	-5.77606
JHU00708__GH2	-7.54811	-7.95211	-7.45326	-7.3639
JHU00709__GPRIN2	-4.88665	-4.58487	-4.9757	-5.1995
JHU00710__IGHD	-8.51729	-6.72839	-7.30387	-7.52657
JHU00711__KLHL14	-7.46283	-6.08621	-6.47476	-6.03843
JHU00712__LAS1L	-7.79554	-7.29626	-6.67987	-7.20489
JHU00713__LGALS14	-5.09683	-6.42009	-4.65409	-4.34023
JHU00714__PLPPR2	-7.51457	-8.72666	-6.63212	-8.31253
JHU00715__LYPD1	-5.47498	-4.61198	-5.13149	-4.96734
JHU00716__MCEE	-7.54811	-7.01526	-7.16102	-6.2156
JHU00717__MRPS22	-6.79306	-7.48387	-7.02666	-7.14937
JHU00719__NDFIP2	-6.47764	-5.73994	-6.28396	-6.00446
JHU00720__NEIL2	-5.36067	-5.99127	-3.25523	-4.97553
JHU00721__NHEJ1	-2.99751	-6.07643	-4.78103	-4.35235
JHU00722__NIT2	-4.2312	-4.05883	-4.86041	-4.13721
JHU00723__NTAN1	-6.06683	-5.25036	-3.94852	-5.03591
JHU00724__OLR1	-4.42323	-5.29212	-3.83657	-4.34099
JHU00725__NAMPT	-8.2147	-7.63608	-6.83543	-5.99944
JHU00726__PDRG1	-6.73141	-7.06433	-7.67812	-7.32809
JHU00727__PDZD11	-4.17034	-6.46483	-6.34719	-6.49411
JHU00728__HPGDS	-4.86076	-4.36243	-4.98038	-5.04043
JHU00729__PHC3	-8.11078	-7.37263	-7.09191	-6.69609
JHU00730__PLOD3	-7.52968	-7.0705	-6.70192	-6.42417
JHU00731__PORCN	-7.20985	-7.88712	-6.83295	-6.5423
JHU00732__PSG1	-7.29444	-6.01704	-6.83295	-6.79674
JHU00733__PSG6	-4.98238	-4.20523	-4.96482	-5.07978
JHU00734__PYHIN1	-4.6648	-4.18465	-4.38605	-3.98465
JHU00735__RAB3C	-4.53196	-4.5641	-3.35935	-3.57016
JHU00736__RABL3	-4.65841	-4.87927	-4.42106	-4.76672
JHU00737__RBM23	-10.2053	-8.37761	-9.1905
JHU00738__RBMS1	-7.34752	-6.98422	-7.04508	-7.00822
JHU00739__RGS18	-4.77461	-4.40404	-5.05595	-4.6962
JHU00740__RNASE6	-7.05777	-5.80797	-5.57709	-6.58844
JHU00741__SERPINA10	-5.84298	-5.42731	-4.88558	-5.17102
JHU00742__SERPINH1	-5.82695	-5.12324	-5.39987	-4.96246
JHU00743__SFTPA1_frag	-7.33039	-5.81075	-7.21464	-7.50278
JHU00744__SFXN2	-6.50839	-5.29939	-6.18469	-5.7996
JHU00745__SH2D1B	-6.17206	-6.20502	-5.20087	-5.38346
JHU00746__SIX2			-8.56604	-10.0198
JHU00747__SPC25	-5.41189	-5.32365	-5.11182	-5.29481
JHU00748__SPDEF	-5.53978	-5.91209	-5.84856	-5.58719
JHU00749__SRPX2	-5.51063	-4.29439	-0.175615	-5.89619
JHU00750__STX18	-7.70553	-8.09135	-6.99407	-6.91485
JHU00751__STXBP6	-6.17568	-5.35602	-5.72906	-5.34378
JHU00752__TADA3	-6.00483	-6.38805	-6.55309	-5.79579
JHU00753__TAGAP	-5.91437	-8.41681	-7.05098	-8.13424
JHU00754__TGIF2	-8.78347		-8.18794	-8.05005
JHU00755__TMED6	-7.78133	-8.48697	-9.93253	-7.41752
JHU00756__TMEM182	-6.83977	-6.46154	-6.53201	-6.82434
JHU00757__TMEM185A_frag	-7.29633		-7.3604	-7.79471
JHU00758__TMEM40	-7.59084	-6.89423	-7.57915	-6.90343
JHU00759__TMEM68	-7.22786	-7.556	-5.84975	-5.88057
JHU00760__RELT	-9.52007		-8.27271	-7.87555
JHU00761__TRIM9	-8.11078	-6.8085	-8.51316	-8.64044
JHU00762__UAP1	-3.69903	-3.6612	-3.98479	-2.43445
JHU00763__VPREB3	-8.98969	-7.01979	-7.7383	-9.74413
JHU00764__WSCD1	-7.73387	-6.99958	-6.0417	-6.7492
JHU00765__ZFPL1	-7.07432	-6.31957	-5.59204	-7.43474
JHU00766__ZMYM3	-2.89063	-3.95605	-4.14709	-4.22629
JHU00767__ZNF37A	-8.23685		-7.354	-7.30946
JHU00768__ZNF556	-7.17925		-6.94279	-7.2649
JHU00769__SEPT1	-6.23427	-5.30351	-4.54729	-5.86591
JHU00770__AFF4	-4.78291	-5.57498	-4.14709	-5.00215
JHU00771__ANTXR1	-4.05519	-4.33194	-3.74325	-3.67332
JHU00772__AOAH	-10.7197	-8.50699	-8.84532	-10.3481
JHU00773__AP4B1	-7.91296			-9.19031
JHU00774__BATF2	-8.01314	-7.17615	-6.86729	-7.90131
JHU00775__BBS10
JHU00776__BCL2L14	-6.14128	-7.54948	-5.74555	-6.65943
JHU00777__HOGA1	-7.02846	-5.44573	-5.03504	-5.63942
JHU00779__TIGAR	-5.17162	-4.83184	-5.19558	-4.80483
JHU00780__SKA3	-6.17251	-6.70247	-5.71653	-7.75728
JHU00781__RBFA	-6.79135	-6.12752	-6.59809	-6.38859
JHU00783__SPEF1	-9.82114	-6.9208	-8.87063
JHU00784__TIMMDC1	-5.79816	-5.37731	-4.82516	-4.4283
JHU00785__GTF3C6	-5.49781	-5.15824	-4.90084	-4.67631
JHU00786__TMEM261	-5.60124	-5.43757	-4.95364	-4.77869
JHU00787__CAAP1	-4.07168	-3.25178	-3.03457	-5.21214
JHU00788__CASC4	-5.73293	-5.08749	-5.04042	-5.49498
JHU00789__CD99L2
JHU00790__CHFR	-8.31135	-8.33629	-7.27457	-7.75871
JHU00791__CLDN14	-4.45826	-4.77062	-3.25144	-4.19645
JHU00792__CLDN2	-6.46403	-5.76307	-4.84886	-6.51376
JHU00793__CPLX3	-5.93556	-6.14062	-4.58376	-4.58515
JHU00794__CYP2W1	-9.31349	-9.12338	-6.97949	-6.79449
JHU00795__CYP46A1	-8.01314	-6.89708	-6.47446	-7.58377
JHU00796__DAZAP1	-6.43722	-6.7075	-6.02573	-4.8682
JHU00797__DDI1	-7.61874	-7.76103	-7.52158	-7.57324
JHU00798__DHX40	-5.26251	-5.06993	-4.84174	-5.47159
JHU00799__DLX3	-9.20701	-9.53905	-7.09925	-8.53937
JHU00800__DTNBP1	-3.3035	-5.07251	-3.33609	-3.94767
JHU00801__EFEMP1	-4.59	-4.75677	-4.47959	-4.55265
JHU00802__F8	-6.17099	-5.79154	-5.70949	-5.38094
JHU00803__FAM76A	-5.03138	-5.67812	-4.78284	-5.29877
JHU00804__FAM81A	-5.61072	-5.05135	-4.59566	-4.22221
JHU00805__SYBU	-5.59366	-5.1028	-5.24259	-5.77821
JHU00806__FNDC8	-5.73682	-4.37433	-6.09276	-6.3611
JHU00807__FOSL2	-6.60258	-5.61724	-5.41843	-5.00136
JHU00808__GBE1	-4.8316	-5.21289	-5.05977	-5.02416
JHU00809__RBM33		-4.45432	-4.00873	-5.24704
JHU00810__HLA-DQB1			-6.936	-7.78122
JHU00811__HOMER2	-8.23782		-6.87887	-7.70506
JHU00812__HS2ST1			-9.16817	-8.66412
JHU00813__HSPBAP1	-4.8098	-4.34515	-5.51055	-5.71527
JHU00814__KCNE4	-7.0628	-6.26949	-5.49452	-6.29671
JHU00815__KCTD4	-5.3743	-5.53729	-5.50654	-5.27375
JHU00816__KLHL1	-4.34077	-6.16861	-6.37613	-8.14696
JHU00817__LGI1	-10.5039	-9.01301		-8.84469
JHU00818__M1AP	-7.38186	-6.79652	-6.35084	-6.44814
JHU00819__MED28	-5.7824	-6.01515	-5.17353	-5.43493
JHU00820__MFSD2A	-8.2616	-7.03356	-7.57915	-8.96046
JHU00821__MRPL53	-6.33988	-5.28267	-5.9324	-5.54111
JHU00822__MYOZ1	-10.0177		-9.3018
JHU00823__N6AMT1	-5.66428	-5.99127	-5.35988	-5.80982
JHU00824__NAP1L2	-6.40108	-5.92132	-6.7151	-6.68233
JHU00825__NDUFA4L2	-5.14817	-5.20459	-4.71262	-4.4366
JHU00826__NKD2	-7.86103	-5.68	-7.57862	-7.0134
JHU00827__OMG	-5.18482	-6.03942	-4.85687	-5.40412
JHU00828__OSM	-6.25902	-4.27273	-5.42508	-5.55552
JHU00829__PCTP	-2.70286		-2.87218	-2.38641
JHU00830__PDYN	-8.1918	-7.21653	-6.89187	-6.90639
JHU00831__PECAM1	-7.98564	-6.45719	-6.48286	-7.62293
JHU00832__PHF21B	-6.71096	-5.37165	-5.32063	-1.80737
JHU00833__POLR3K	-4.71292	-4.32289	-4.55365	-4.79346
JHU00834__PPCDC	-3.22948	-3.43117	-3.66769	-3.15714
JHU00835__PQBP1	-3.04246	-5.35481	-5.18224	-4.97324
JHU00836__PROM1	-8.36929		-8.58445	-8.10684
JHU00837__RABGAP1L	-9.94535		-8.37108
JHU00838__RAP2B	-6.11	-5.73716	-5.11344	-5.48461
JHU00839__RMND5A	-5.87024	-6.12091	-5.89489	-5.65261
JHU00840__RNMTL1	-5.8799	-5.44831	-4.93073	-5.29925
JHU00841__ROPN1L	-6.37825	-6.51789	-4.9213	-5.25636
JHU00842__SGCA	-8.14553	-7.79158	-6.86729	-7.21414
JHU00843__SIL1	-8.25691		-7.56833	-7.92703
JHU00844__SLC16A1	-4.65758	-4.47514	-4.22321	-4.60112
JHU00845__SLC22A15			-6.87887	-8.74318
JHU00846__SLC25A31	-7.53141	-7.79158	-8.32646	-7.65807
JHU00847__SLC39A8	-7.5605	-7.64382	-6.20798	-7.10663
JHU00848__SLC44A4	-5.31608	-5.67433	-5.10664	-4.1007
JHU00849__SLC7A11	-4.30003	-4.72569	-3.76	-5.04561
JHU00850__SPN	-0.573798	-0.755715	0.262306	-1.64215
JHU00851__ST6GALNAC1	-5.66625	-5.50408	-4.29018	-5.49579
JHU00852__TIPRL	-5.78359	-5.0794	-5.69736	-5.6789
JHU00853__TMEM106A	-3.74064	-3.88874	-3.30537	-3.46616
JHU00854__RNFT2_frag		-7.88712		-8.96046
JHU00855__TRAK1	-5.76454	-5.51923	-4.73953	-5.58909
JHU00856__TSSK1B	-6.10215	-5.12657	-4.59873	-5.62208
JHU00857__UNKL	-5.82606	-5.78988	-4.78203	-6.13125
JHU00858__KJ903398	-6.50692	-6.61741	-6.48286	-6.41538
JHU00859__VPS26A	-4.62692	-4.78739	-4.52493	-4.44083
JHU00860__WBP2NL	-4.38292	-4.2951	-4.8991	-4.83239
JHU00861__WIF1	-5.99769	-5.17937	-5.27503	-4.92721
JHU00862__ZNF302	-5.82791	-5.68665	-4.54966	-5.43664
JHU00863__ZFP69B			-10.0611
JHU00864__ZNF671	-7.5605	-8.06932		-7.48257
JHU00865__UEVLD	-5.61026	-4.73329	-4.93926	-5.78388
JHU00867__ACOT9	-4.41395	-4.2951	-4.43905	-3.93427
JHU00868__ALG5	-2.61392	-2.83553	-1.93429	-2.05205
JHU00869__AMACR	-7.57309	-8.47914	-6.90908	-6.93485
JHU00870__ANGEL2	-8.36929	-8.28806	-8.51316
JHU00871__ASB13	-8.85487	-6.77643	-6.24679	-8.54238
JHU00872__ASF1A	-4.2006	-4.4276	-4.89861	-5.02867
JHU00873__AZIN1	-3.96288	-4.33194	-4.32499	-4.82393
JHU00874__BAZ2B	-4.84666	-5.13384	-4.27904	-4.78573
JHU00875__BBOX1	-3.62119	-3.26105	-4.58676	-3.18748
JHU00877__C11orf49	-6.52193	-6.21346	-7.34323	-6.62234
JHU00878__C12orf4	-7.0232	-9.12338	-7.09191	-7.02377
JHU00879__C14orf159	-7.0628	-6.5289	-8.05464	-6.6464
JHU00880__CTC1	-7.09622		-7.08764	-7.33872
JHU00881__C18orf25	-4.64841	-5.50466	-3.99758	-3.93174
JHU00882__C1GALT1C1	-6.59041	-6.84831	-6.16667	-5.47457
JHU00883__EXO5	-5.40871	-4.60625	-5.07621	-3.61419
JHU00884__RWDD2B	-7.39715	-6.38805	-6.0675	-6.75776
JHU00885__TAMM41			-8.06081	-9.47604
JHU00886__FAM198B	-7.15275		-7.76744	-7.0941
JHU00887__FAM172A	-2.95407	-2.69891
JHU00888__C6orf203	-7.96172	-7.10639	-5.96862	-6.71456
JHU00889__CAB39	-5.89361	-3.17624	-5.33543	-4.90362
JHU00890__CASP3	-8.53049		-9.4811	-3.85034
JHU00891__CCDC134	-6.60344	-7.23963	-6.3115	-5.90139
JHU00892__HAUS2	-9.11618	-6.96706	-7.49011	-8.74318
JHU00893__CFHR1	-6.99937		-7.74441	-7.63093
JHU00894__CKAP2_frag	-6.25401	-3.5043	-5.90708	-6.55573
JHU00895__CLCF1	-10.2537	-9.03651	-8.33443
JHU00896__CLDN10	-5.2142	-5.07978	-4.38523	-4.25148
JHU00897__COX17	-7.47839		-8.39654	-9.45147
JHU00898__CSN3	-2.50411	-1.95456	-2.05091	-1.937
JHU00899__DCPS	-3.31463	-4.03993	-3.31249	-3.1345
JHU00900__DCUN1D1	-4.7172	-5.17332	-5.45071	-5.0532
JHU00901__DEPDC1B_frag	-6.21263	-5.84061	-5.90284	-4.92095
JHU00902__DPP4	-6.23453	-5.30593	-4.85551	-5.64587
JHU00903__ELL3	-5.63003	-4.79304	-4.6091	-4.99099
JHU00904__AK024408.1_frag	-8.73337		-8.08648
JHU00905__IFI27L1	0.611248	0.418138	0.406511	1.20245
JHU00906__FBXW11	-6.81585	-6.24674	-5.22902	-5.6891
JHU00907__FCHSD2	-5.62656	-5.65291	-5.39416	-5.45711
JHU00908__GSTP1	-1.95609	-2.34714	-3.07483	-2.1113
JHU00909__HAVCR1	-4.15289	-4.30285	-4.32909	-4.03076
JHU00910__HOMER3	-4.18819	-2.44361	-4.26713	-3.91452
JHU00911__HSD11B1	-4.54247	-4.63119	-4.77251	-5.00107
JHU00912__IGHG1	6.54594	7.11939	6.50042	6.54815
JHU00913__LDB3	-8.75082	-7.25542	-9.23048	-8.70742
JHU00914__LFNG				-8.89305
JHU00915__LIN7C	-6.90834		-6.98529	-7.63093
JHU00916__LMBRD1	-7.39011		-7.13806	-7.18327
JHU00917__CCDC148	-8.13028	-6.81063	-7.42228	-9.38263
JHU00918__DNAH6
JHU00919__LYRM2
JHU00920__MB	-5.44459	-4.5227	-3.96888	-5.29353
JHU00921__MID2	-10.0923	-7.3455	-9.59429
JHU00922__MRPL44	-4.90605	-5.89944	-5.5247	-4.8588
JHU00923__MRPL48	-6.31125	-6.91552	-5.77308	-6.78547
JHU00924__MRPS18A	-5.69953	-5.67812	-5.63971	-6.19124
JHU00925__NAT8	-4.99178	-4.47688	-4.79324	-3.93332
JHU00926__NFIC	-7.14019	-6.08304	-6.29058	-7.11285
JHU00927__NUDT6	-3.37123	-3.19348	-2.739	-3.22392
JHU00928__ORMDL2	1.09377	1.50429	1.32113	1.55084
JHU00929__PAK1IP1	-8.74713		-10.2469	-9.55546
JHU00930__PBRM1_frag	-8.69843		-7.25099
JHU00931__PELI2	-3.29774	-3.16295	-3.08318	-2.62393
JHU00932__PMPCB	-7.10843	-6.92969		-8.7046
JHU00933__PRKRIP1	-4.71691	-5.1714	-4.24327	-4.63569
JHU00934__PROSC	-3.40723	-3.11317	-4.28103	-3.71879
JHU00935__RAB32	-4.65674	-4.9733	-4.49022	-4.64423
JHU00936__RABGEF1	-7.31458	-7.45274	-7.11019	-6.14724
JHU00937__ELMOD3	-6.27938	-6.58976	-6.03339	-6.55573
JHU00938__RECQL5	-6.23453	-6.34239	-6.3421	-7.02284
JHU00939__RHAG	-5.43702	-6.29675	-6.11464	-5.95549
JHU00940__RNF2	-5.70493	-5.93914	-4.98431	-4.4612
JHU00941__SC5D	-9.22575			-9.62097
JHU00942__SCAMP1	-6.08761	-5.69937	-6.00065	-5.87137
JHU00943__SCAMP1	-1.14049	-0.915699	-0.947037	-0.561698
JHU00944__SCG3	-2.51913	-2.97027	-2.72978	-2.67659
JHU00945__SUGP2	-6.52131	-6.06636	-4.59047	-7.07698
JHU00946__SMR3B	-7.23136	-7.01526	-6.95364	-7.40146
JHU00947__SNX27_frag	-5.64003	-6.04395	-5.28869	-5.37816
JHU00948__STK38	-6.83845	-5.98794	-5.99633	-6.01664
JHU00949__HNF1B	-6.31943	-5.45966	-6.53208	-5.96658
JHU00950__TMCO3	0.619044	0.129549	0.244872	1.10919
JHU00951__TMEM174	-4.89179	-4.75673	-4.71834	-4.66229
JHU00952__TMEM186	-5.46314	-5.38808	-5.47377	-5.99071
JHU00953__PMEPA1	-1.83384	-3.19396	-2.13785	-3.1897
JHU00954__WDFY3_frag	-4.30578	-4.48473	-4.88337	-4.68776
JHU00955__ZCCHC4	-8.14854	-8.06932		-8.7808
JHU00956__GIN1	-7.19225	-7.29044	-6.17502	-7.11753
JHU00957__ZSCAN9	-6.27233	-6.01704	-5.04765	-6.00067
JHU00958__ZNF215	-4.23353	-5.33935	-4.71303	-4.03843
JHU00959__ZNF669	-9.11751	-7.46504	-8.96824
JHU00960__ZNRD1	-0.608447	1.28851	-1.10356	-1.05772
JHU00961__SEPT10	-6.1796	-5.42678	-5.69452	-5.53358
JHU00963__AARS	-9.38682
JHU00964__AASDHPPT	2.05188	1.33185	1.18535	2.28366
JHU00965__AFAP1L2	-5.6315	-5.51923	-2.28554	-5.56593
JHU00966__AGK	-7.67726	-7.71782	-7.03178	-5.87691
JHU00967__ALKBH8	-5.11444	-5.30737	-5.88499	-5.01996
JHU00968__ANKRD40	-3.73575	-3.73811	-3.83834	-2.53573
JHU00969__APPBP2	-6.02298	-6.65592	-5.14602	-5.05104
JHU00970__ARL6IP1	-6.55228	-6.67439	-6.74829	-7.09612
JHU00971__ARL8A	-7.81631		-7.63773	-7.18841
JHU00972__BECN1	-6.36601	-6.3518	-5.4132	-6.53877
JHU00973__BNIP3L	-4.31693	-4.64214	-4.78284	-4.22431
JHU00974__IFT43	-5.7426	-2.75587	-6.32258	-5.35211
JHU00975__C14orf93	-5.55381	-6.37102	-6.37811	-6.02213
JHU00976__AIDA	1.12487	0.0264323	0.188575	1.12591
JHU00977__PCIF1	-7.09622	-6.64568	-6.82033	-6.98866
JHU00978__EURL	-5.44381	-6.1447	-5.7341	-5.12864
JHU00979__C3orf49	-6.54355	-5.38808	-5.96742	-4.83902
JHU00980__AP1AR	-3.55118	-4.94156	-6.02232	-7.50278
JHU00981__C5orf28	-6.56135	-7.42392	-5.61786	-5.59277
JHU00982__SGF29	1.83343	0.745738	0.546879	1.25679
JHU00983__CCDC51	0.0269715	0.700643	0.609626	0.81777
JHU00984__CD84	-4.80474	-4.23963	-4.65582	-4.64231
JHU00985__CHCHD3	-6.56529	-7.556	-6.82033	-6.54129
JHU00986__CMBL	-5.63717	-6.06701	-5.63971	-5.94186
JHU00987__COL9A1	-5.74423	-5.50249	-2.50095	-4.69668
JHU00988__DDX41	-7.386	-7.86916	-7.72203	-7.85374
JHU00989__DGAT2	0.881586	0.777363	0.574963	0.99617
JHU00990__EBP	-6.75017	-8.19697	-7.4358	-6.19448
JHU00991__EDF1	-7.48594	-7.10639	-5.49073	-6.39662
JHU00992__FABP5	-1.44456	-0.387979	-2.05395	-2.25657
JHU00994__METTL21B	-3.76356	-4.14262	-3.9294	-3.35729
JHU00995__FAM122A	-8.08821	-6.07821	-7.55443	-7.0266
JHU00996__FAM131C	-4.284	-3.32129	-4.14607	-4.15749
JHU00997__NXPE3	-6.79306	-7.19321	-7.22386	-7.17466
JHU00998__FAM83F	-5.95472	-5.27396	-5.07749	-5.04043
JHU00999__FASTKD2	-6.7912	-6.59075	-6.82202	-6.57655
JHU01000__FBXO30	-7.64593	-6.82774	-6.569	-6.97503
JHU01001__STAG3L4	-7.58405	-10.0106	-7.24048	-8.48179
JHU01002__BIN3-IT1_frag	-7.26028	-5.61941	-6.55879	-6.29856
JHU01003__GOLT1B	-6.41434	-6.37104	-6.61381	-6.52847
JHU01004__OLA1	-4.92789	-4.87256	-4.94036	-4.59404
JHU01005__HIST2H3A	-8.59647		-9.14467	-9.8418
JHU01006__HLA-DOA	-7.01562	-7.16147	-5.91282	-7.51154
JHU01007__HNRNPA0	-4.10695	-4.5346	-5.85327	-5.21085
JHU01008__IFI16	-3.57568	-7.87154	-7.60488	-9.40562
JHU01009__KPNA6	-7.94514	-8.72666	-7.45171	-7.35725
JHU01010__CERS4	-7.0232	-8.06932	-6.56095	-7.01596
JHU01011__LMBR1	-7.1712	-7.11679	-7.94523	-7.20942
JHU01012__ZBTB8A	-7.28924	-6.99611	-7.75993	-5.94405
JHU01013__LSM14A	-6.27586	-5.75173	-5.7503	-5.98212
JHU01014__MAGEA4	-3.60467	-5.23586	-3.83525	-4.4283
JHU01015__MAGEH1	-0.391157		-1.53884	-0.130609
JHU01016__MAGOH	1.00768	0.87909	1.88911	1.04367
JHU01017__ECE2	-4.17858	-2.43952	-4.4565	-5.61607
JHU01018__MRPL32	-8.15961	-6.50387	-7.12951	-9.33599
JHU01019__MRRF	-7.39295	-5.65056	-6.44056	-6.09447
JHU01020__NDUFB3	-7.37305	-5.43203	-6.97139	-6.58732
JHU01022__PANX1	-8.78347	-8.50682	-6.63212	-8.86635
JHU01023__PAX6	-9.82378	-7.89965	-8.26474	-8.20964
JHU01024__PCBP4	-5.96274	-4.86765	-4.81114	-4.80965
JHU01025__PEX11B	-9.11618	-8.41681	-8.36723	-7.75871
JHU01026__PEX3	-8.32175		-7.71419	-9.28088
JHU01027__PINX1	-7.17353		-7.46794	-7.15632
JHU01028__PPIG	-7.98564	-8.06932	-7.30778	-6.47462
JHU01029__PRMT1	0.533297	0.704216	0.890733	0.788827
JHU01030__PRNP	-7.0628	-6.89805	-5.99302	-6.94897
JHU01031__PRPF40A_frag	-6.46938	-7.65914	-5.99879	-7.16149
JHU01032__PTGS2	-6.96784	-8.6267	-7.3162	-8.7046
JHU01033__QTRT1	-5.88586	-5.50033	-5.47335	-5.754
JHU01034__RAB3IL1	-4.23374	-4.4276	-4.54084	-3.47236
JHU01035__RAF1	0.135667	-0.0590003	0.335703	0.422969
JHU01036__RALBP1			-7.3096
JHU01037__REEP4		-7.60324	-9.00731	-9.26473
JHU01038__RGS13	-8.48173	-7.44744	-6.92758	-7.80438
JHU01039__RGS17	-4.569	-3.53867	-4.87332	-5.46461
JHU01040__RNF11	-2.01332	-4.74147	-3.88531	-3.15852
JHU01041__ROPN1B			-8.20912
JHU01042__RTP4	-5.73447	-6.25238	-5.70633	-5.73618
JHU01044__SDPR	-3.52564	-3.36078	-4.18369	-3.24366
JHU01045__BC013178_frag			-6.79666	-6.31214
JHU01046__SHMT2	0.968597	0.823435	0.751161	1.4379
JHU01047__SLC25A38	-6.02002	-6.90884	-7.13597	-7.32994
JHU01048__SLC35F5	-8.47769		-7.70952
JHU01049__SSBP2	-5.29389	-4.83624	-3.96805	-3.9692
JHU01050__EVA1A	-7.52472		-7.49533	-8.84469
JHU01051__TSPAN17	-5.06188	-5.40366	-4.89698	-5.41121
JHU01052__TWSG1	-4.38036	-5.82746	-4.68031	-4.66535
JHU01053__TXN2	2.19341	1.91933	2.20246	2.66233
JHU01054__TXNL4B
JHU01056__VTI1A	-8.30613		-7.59956	-8.27118
JHU01058__AGA	-7.74164	-7.85058	-7.01163	-6.33427
JHU01059__AHCYL1	-6.37502	-6.7395	-8.76133	-10.8556
JHU01060__APH1A	-3.55951	-4.0965	-4.16132	-3.87613
JHU01061__ASCC1	-7.20468	-6.01434	-6.97695	-7.53555
JHU01063__KJ903904_frag	-8.11805		-9.24995	-7.15645
JHU01064__BAG1	-5.52279	-5.91511	-5.74479	-5.1484
JHU01065__C10orf54	-7.587	-7.96093	-7.60488	-7.61267
JHU01066__AAMDC	-5.5127	-5.25506	-6.82227	-4.32216
JHU01067__TCTN2	-7.63042		-5.7534
JHU01068__UBR7_frag	-7.10383	-7.41153	-6.55255	-7.77507
JHU01069__C1QTNF6	-5.338	-6.02736	-5.70393	-5.33405
JHU01070__OSER1	-8.85236		-8.04416	-10.0923
JHU01071__CABYR			-9.3018
JHU01072__CBS	0.560997	0.866886	0.412735	1.3927
JHU01073__CCDC127	-4.092	-4.12242	-4.05178	-3.50809
JHU01074__CD14	-7.7599	-7.86916	-6.5725	-6.97471
JHU01075__CD40	-7.39715	-6.40009	-5.74299	-7.40568
JHU01076__CFL1	-5.75199	-8.84366	-7.74824	-5.95701
JHU01077__CIDEC	-8.61881	-7.18691	-7.07407	-9.06715
JHU01079__CTSB	-7.66708	-8.40451	-6.91835	-7.16149
JHU01080__CXADR	-5.99346	-7.25542	-5.50357	-5.50802
JHU01081__EBAG9			-8.40162	-6.93485
JHU01083__EGFL7	-7.71114	-7.35743	-6.89747	-7.75871
JHU01084__ETFA	-5.94432	-6.61835	-6.15722	-6.4581
JHU01085__ETS2	-6.33396	-6.72926	-6.93048	-6.78007
JHU01086__FAM107A	-6.46052		-7.94523	-8.17383
JHU01087__FIP1L1	-5.68299	-5.00698	-5.3286	-1.39382
JHU01088__FKBPL	-1.45812	-1.865	-3.10664	-4.47305
JHU01089__FOXA3	-8.59647	-8.17926	-7.35943
JHU01090__FTH1	-9.64264	-9.12338
JHU01091__HMG20A	-6.89406	-6.5767		-7.85281
JHU01093__UHRF1BP1L	-7.86693		-7.55905	-7.71173
JHU01094__CCAR2_frag	-6.07904	-5.48003	-4.931	-5.14196
JHU01095__KLK6	-8.30613	-7.91901	-7.53597	-6.65609
JHU01096__LCAT	-8.01314	-6.65011	-7.26665	-7.49003
JHU01097__LOH12CR1	-4.37781	-5.64151	-5.82637	-6.23299
JHU01098__LYPLA2	-5.17682	-6.72926	-5.12179	-5.36162
JHU01099__LYRM1	-3.07897	-2.75133	-3.0647
JHU01101__MED8	-5.84911	-5.67565	-6.54738	-5.22257
JHU01102__METTL7B_frag	-7.3516	-6.9208	-6.94318	-9.0775
JHU01103__MOCS3	-6.73366	-5.56335	-5.60008	-5.33405
JHU01104__NDRG2			-8.74887	-9.48617
JHU01106__NKAP	-6.81585	-8.86598	-7.50715	-6.44016
JHU01107__NXT2	-5.24612		-6.05767	-8.53177
JHU01108__PDCD6	-4.64783	-4.73187	-4.62833	-2.96644
JHU01109__PHF10	-6.90528	-5.71642	-6.45764	-5.89568
JHU01110__PHF21A		-7.01526	-7.48671	-9.17404
JHU01111__PPP1R7	-4.79635	-4.86561	-5.28585	-4.8877
JHU01112__PTTG1IP	-7.33797	-7.06433	-4.96252	-6.88736
JHU01113__RAB7B	-6.48314	-5.68784	-6.54785	-5.92564
JHU01115__RNF113A	-1.15055	-5.28189	-4.68899	-5.67737
JHU01116__RNF208_frag	-2.53056	-2.79437	-3.45965	-2.89087
JHU01117__RNF32	-4.70503	-4.79291	-4.97836	-4.71272
JHU01118__RPL13	-9.00259		-7.7624	-7.3639
JHU01119__RPL35A	-7.0232	-7.76103	-7.94523	-7.08933
JHU01120__RPS14	-6.86197		-7.03482	-6.91485
JHU01122__RTN3	-4.18335	-3.95915	-5.2811	-4.35517
JHU01123__SCAMP3	-6.26347	-6.84831	-6.39005	-6.21162
JHU01124__SDF4	0.790992	0.855879	0.743511	1.18938
JHU01125__SLC25A6
JHU01126__SOD2	-10.8225		-8.18794
JHU01127__SQLE	-5.95669	-6.36625	-5.2996	-5.42815
JHU01128__SULF2_frag	-7.58025	-6.84926	-5.93549	-7.45725
JHU01129__SYTL4	0.11992	-0.324378	-0.277552	0.447763
JHU01130__TADA1	-8.23488	-6.96009	-7.12559	-6.65951
JHU01131__TAGLN3	-7.77409	-6.64568	-7.59956	-7.61496
JHU01132__TBC1D23			-7.17005
JHU01133__TBC1D23	-6.11031	-6.24741	-6.78121	-7.41752
JHU01134__TCN2	-6.99783	-6.24036	-5.57415	-6.43706
JHU01135__TMEM187	-6.57959	-6.95782	-6.41791	-6.6465
JHU01136__TMEM19	-0.275657	0.25532	0.124365	0.81777
JHU01137__TMEM30A	-4.13529	-3.9727	-3.08631	-3.62095
JHU01138__TNFRSF21_frag	-6.82596	-6.49782	-4.74382	-6.14331
JHU01139__TRA2A	-0.615835	0.29181	0.413296	0.0529623
JHU01140__TRIM43	-9.39859	-8.40451	-8.50126	-6.11468
JHU01141__TSC22D3		-8.40827		-8.4795
JHU01142__TSPAN3	-7.18673	-6.96706	-5.98572	-5.91342
JHU01143__TSPYL4_frag	-8.4276		-6.5725	-6.69847
JHU01144__TTC33	-8.10808	-8.23217	-8.59484
JHU01145__UBE2F	-1.91265	-3.99613	-5.39206	-3.08628
JHU01146__VSIG4	-6.8217	-6.02736	-6.54844	-6.44443
JHU01148__WDR77	-8.65698	-7.35743	-7.30522	-7.29899
JHU01149__ZDHHC3	-5.01479	-4.68628	-4.41074	-4.11634
JHU01150__ZFP36L1	-6.95822	-8.28806	-6.11148	-6.2156
JHU01151__ZKSCAN7			-10.9776
JHU01152__RNF114	-4.72904	-4.35405	-3.94433	-2.92852
JHU01153__ABHD5	-5.53088	-5.41141	-6.62865	-6.28523
JHU01154__ACAD10	-7.10028	-5.30951	-5.99092	-6.10561
JHU01156__APOBEC3D	0.184097	0.251472	0.0369401	0.707185
JHU01157__ACTRT3	-7.44852	-6.57778	-6.40392	-6.70904
JHU01158__ASH2L	-8.10808	-8.23217	-8.11328	-8.04837
JHU01159__BAALC	-3.27491	-2.74818	-3.26351	-2.86144
JHU01160__C11orf54	-5.83033	-5.35279	-5.11596	-5.91324
JHU01162__LRIF1_frag	-7.91501		-8.56604	-7.55737
JHU01163__CALCOCO2	-4.37913	-4.60016	-5.40606	-4.72904
JHU01164__CASP7		-6.43178		-1.13387
JHU01165__CEBPG	-3.39346	-4.36224	-4.09893	-3.62171
JHU01166__CHRAC1	-5.05639	-6.06636	-5.62444	-5.90139
JHU01167__CSRP2BP	-8.05364		-6.87118
JHU01168__CTH	-3.35551	-3.74269	-4.16196	-3.22224
JHU01171__EIF1	-7.74164	-7.76103	-7.99811	-7.08933
JHU01172__EIF4A2_frag	-5.19364	-4.73748	-4.7596	-4.32052
JHU01173__EMILIN1	-4.60626	-5.17383	-4.53067	-4.39918
JHU01174__EXOSC8	-7.85901		-11.1171
JHU01175__FAM160B2	-2.24325	-2.28371	-2.57684	-2.11334
JHU01176__NAA60	-6.00205	-5.50789	-6.90943	-6.08135
JHU01177__TMEM231	-7.95339	-7.23963	-6.0675	-6.70263
JHU01178__FRS3	-7.22786		-6.68979	-6.55726
JHU01179__GALT			-11.2176
JHU01180__GFAP	-5.86849	-5.30593	-5.11969	-6.74349
JHU01181__GFM2	-4.64888	-3.86417	-5.00032	-4.19234
JHU01182__GLO1	-4.00457	-4.0946	-5.18622	-3.97123
JHU01183__GLO1	-7.71121	-4.65942	-8.06081	-8.43131
JHU01184__HDAC6	-8.55589	-7.75392	-8.41879	-9.03433
JHU01185__HSD17B10	-7.80867	-7.06981	-7.25053	-6.53799
JHU01186__HYLS1	-7.25074	-6.51174	-7.45462	-6.83099
JHU01187__IKZF1	-4.32935	-5.36966	-6.34114	-5.03842
JHU01188__IRF2	-8.08821		-7.09442
JHU01189__ITM2B	-4.49507	-4.78237	-4.60434	-4.45198
JHU01191__KIAA1456	-7.26536	-7.234	-6.50758	-5.91454
JHU01192__KRCC1			-8.71854	-7.79325
JHU01193__LUC7L2	-5.58204	-5.46232	-5.38569	-3.14059
JHU01194__PLIN3	-5.6893	-5.67812	-4.96863	-5.49579
JHU01195__MFAP2		0.129549	-0.182459
JHU01196__MFN2	-6.66426	-8.7053	-7.67349	-7.8309
JHU01197__MINA	3.79529	-4.16842	-4.20282	-3.87265
JHU01198__MKRN2	-9.0527		-9.38983
JHU01199__MUT	-7.16112	-7.87154	-10.1337	-8.02606
JHU01200__NAV1_frag	-3.98927	-5.09604	-5.04141	-4.99882
JHU01201__NOSIP	-6.55124	-5.34872	-6.55255	-6.0528
JHU01202__N4BP2L2				-7.39472
JHU01203__PIGT			-9.23365
JHU01205__PSAP	-5.10972	-5.73994	-4.76851	-5.20394
JHU01206__PSMB4	-4.33166	-3.67282	-3.82436	-4.78403
JHU01207__PYGB	-3.85181	-4.3028	-4.20612	-3.70839
JHU01208__QPRT	-4.4931	-4.26335	-4.63941	-3.91362
JHU01209__RAB39B			-8.27271	-7.99494
JHU01210__RAN	-5.37657	-3.38354	-2.96474	-5.77328
JHU01211__RBBP9	-4.53336	-5.12459	-4.5517	-4.17512
JHU01212__RCC1	-8.14553	-7.87154	-7.80208	-3.57148
JHU01213__RFX5	-8.32427	-8.72666	-6.62443	-6.9834
JHU01214__RGMA	-7.31089	-7.91901	-8.09543	-7.2353
JHU01215__RUNDC3A	-4.5906	-3.8765	-5.01742	-4.16291
JHU01216__RPS11			-7.92169	-7.63093
JHU01217__RTF1		-7.8066	-8.85985	-8.4582
JHU01218__RWDD1	-4.73664	-3.92934	-5.35912	-3.19961
JHU01219__RWDD4	-7.63042	-7.86916	-7.79116	-7.68091
JHU01220__SCARB2
JHU01221__SF3B2			-7.63101
JHU01222__SH2B1	-5.19782	-4.94074	-5.24443	-5.54971
JHU01223__SLC25A11	-7.26782	-6.17383	-7.26688	-6.47411
JHU01224__SLC25A46	-7.24754	-7.66728	-6.61492
JHU01225__SLC38A1	-7.40371		-6.83464	-7.56894
JHU01226__SNAI2	-2.21299	-3.22345	-2.77878	-3.05839
JHU01227__SNAP25	-3.86712	-4.41277	-3.35153	-3.83634
JHU01228__SPAG9_frag			-9.4811	-11.1757
JHU01229__SPSB1			-10.9207
JHU01230__SUB1	-5.24092	-5.0446	-4.95225	-4.18054
JHU01231__TAPBPL	-7.17394	-6.7395	-6.98388	-7.24157
JHU01232__TAZ	0.381819	0.361614	0.458865	1.09955
JHU01233__TBPL1			-9.41647
JHU01234__TIA1	-4.26168	-4.64792	-4.4364	-4.01285
JHU01235__TMED3	-0.894123	0.370218	-0.0406804	0.0704957
JHU01236__TMEM183A	-9.38682
JHU01237__TOMM34	-8.12885	-6.617
JHU01238__TSPAN1	-3.14458	-6.03942	-4.54946	-4.45992
JHU01239__TUBA1B	-7.64593	-6.54673	-5.92821	-6.70263
JHU01240__TUBB	-7.34659	-6.30936	-7.29419	-6.84913
JHU01241__TUBGCP3	-8.80534		-9.24776	-9.26473
JHU01242__UTP15	-10.3865			-7.98817
JHU01243__VPS33B	-6.97708	-7.54303	-6.83585	-7.27737
JHU01244__VPS45	-8.97384		-7.82811	-6.42417
JHU01245__WIPI2	-6.46699	-6.28147	-5.29295	-5.11478
JHU01246__ZFP36	-7.81881	-8.7053	-8.09962	-7.08939
JHU01247__ZNF35			-7.50495	-8.15814
JHU01248__ZNF385D	-3.5696	-8.20795	-8.84538	-8.95258
JHU01249__MARCH5	-8.78914	-8.48653		-7.23116
JHU01250__ZG16B	-1.67701	-2.48281	-3.65537	-0.0209815
JHU01251__ACTA2	-7.75687	-7.60324	-7.74091	-7.49051
JHU01252__ANXA2	-6.90834	-7.0705		-5.75639
JHU01253__APIP	-3.42989	-3.96541	-3.91756	-3.08135
JHU01254__APOA1		-8.96331	-9.33583
JHU01256__ARMC8	-8.30747	-6.62155	-7.97114	-8.23899
JHU01257__ASB3	-6.98543	-7.68092	-7.09796	-6.73288
JHU01258__ASNS	-6.66885	-6.43178	-6.8376	-6.54011
JHU01259__ATP5F1	-8.11078		-7.39892	-7.81639
JHU01260__DPH6	-7.66711	-6.5373	-6.34719	-4.27743
JHU01261__B4GALT7	-8.12317		-8.29035	-7.73309
JHU01262__BCL2L13	-4.56567	-5.27501	-4.90377	-5.22142
JHU01263__BDH1	-9.37579	-7.65561	-8.85492	-10.2039
JHU01264__BIRC5	-6.33754	-5.37497	-5.78673	-5.84943
JHU01265__BLVRA	-5.11216	-7.69682	-1.114	-6.95424
JHU01266__BTF3	-6.12415	-5.8704	-5.91783	-5.61294
JHU01267__ANAPC16	-3.37948	-3.95122	-5.24099	-1.59646
JHU01268__C10orf35	-8.7084	-8.96331	-8.25832	-7.96514
JHU01269__SMAP	-6.83439	-8.00991	-6.8376	-6.98133
JHU01270__C11orf74	-4.55176	-4.01462	-4.1724	-4.16557
JHU01271__DTD2	-8.50156	-7.36688	-9.72289	-10.2947
JHU01272__RSL24D1		-7.86916	-7.72203
JHU01273__C1D	-7.65401	-8.17349	-8.2242
JHU01274__C21orf33	-5.22506	-5.15664	-5.23543	-4.86027
JHU01275__CMSS1	-5.30755	-7.49418	-5.38278	-4.99675
JHU01276__CANT1	-5.50114	-6.09078	-5.28457	-5.38258
JHU01277__CAP2	-3.3551	-2.96917	-3.83982	-3.22056
JHU01278__CAV1	1.58934	1.41321	1.18036
JHU01279__CD58	-6.54734	-6.97783	-6.59738	-5.99226
JHU01280__COX7A2L	-4.52194	-5.13785	-4.91108	-4.0013
JHU01281__CREB1	-4.79275	-5.32924	-4.35002	-4.29664
JHU01282__DDIT4	-3.84875	-5.77762	-4.54844	-7.75301
JHU01283__DDIT4L	-6.12947	-5.95346	-6.50742	-5.99981
JHU01284__EDN1	-4.67564	-6.222	-5.08903	-4.82221
JHU01285__CELA3A	-6.64813	-7.11679	-5.46628	-5.54165
JHU01286__ERCC1	-8.51729	-9.43167		-7.08933
JHU01287__EXO1	-5.19889	-6.62612	-4.66746	-5.21955
JHU01288__EZH2	-8.80534	-7.99099	-9.24776	-10.3841
JHU01289__FUZ	-7.70664	-7.99099	-8.22488	-7.49614
JHU01290__FXYD5	-6.5364	-6.26367	-5.68848	-5.72421
JHU01291__GMPPB	-5.42526	-4.08001	-5.22536	-5.08366
JHU01292__GTF2A2	-5.76726	-5.48622	-4.76851	-4.84001
JHU01293__HDAC11	-4.07855	-4.60038	-4.37173	-3.96196
JHU01294__DNAAF5_frag	-4.47066	-4.91912	-4.70041	-4.34023
JHU01295__HEBP1	0.298455	0.214982	0.0616175	0.687756
JHU01296__HEXIM1	-4.98614	-4.07122	-4.69422	-6.37075
JHU01297__HOXB13		-0.666585	-0.727816	-0.178596
JHU01298__HVCN1	-3.39895	-3.55267	-3.75611	-3.7855
JHU01299__ICA1	-5.58333	-5.94552	-5.70949	-4.7974
JHU01300__IL1A	-4.56763	-3.71609	-1.32191	-4.86763
JHU01301__IL24	-8.64847	-7.48387	-7.25936	-9.28088
JHU01302__KIF2C	0.706155	0.145178	0.292816	1.26613
JHU01303__MAD2L1	-4.73805	-6.18025	-4.17876	-5.75139
JHU01304__MEF2A	-6.17778	-6.8085	-6.74773	-5.54855
JHU01305__MRPL40	-6.89406	-6.43737	-5.1606	-5.18773
JHU01306__SMIM3	-3.12211	-3.39261	-3.96084	-3.7239
JHU01308__NIF3L1	-6.08204	-5.59592	-6.19081	-6.01516
JHU01309__NABP1	-7.43411	-6.83343	-7.28493	-6.38916
JHU01310__OTUB2	-3.63435	-2.65971	-3.4811	-2.98023
JHU01311__PBLD	-3.57721	-4.04573	-3.51387	-3.32425
JHU01312__PDZK1	-2.93845	-5.64829	-6.38334	-5.1549
JHU01313__PEX11A	-7.88137	-9.47521	-7.22262	-8.30897
JHU01314__PHF6	-5.97455	-6.23688	-6.28851	-5.85295
JHU01315__PPIA			-6.91835	-6.60725
JHU01316__PRDX3	-6.21857	-6.39475	-6.69948	-6.13143
JHU01317__PRPF19	-5.74971	-5.96041	-4.17594	-5.1188
JHU01318__PSG4	-4.56567	-4.51496	-4.73603	-4.13631
JHU01319__PSMA1	-4.70417	-3.14399	-4.36035	-4.93596
JHU01320__PTN	-7.33039	-6.0107	-6.92355	-6.88602
JHU01321__PTS	-2.88424	-3.80699	-3.92893	-3.05821
JHU01322__RLN1	-7.95462		-7.6843	-7.7136
JHU01323__SCP2	-6.27654	-6.29104	-6.16446	-7.72281
JHU01324__SERPINE1	-7.41044	-6.33162	-6.15693	-7.57143
JHU01325__SH3GLB1	-5.11167	-4.78739	-5.32439	-4.31561
JHU01326__SLC25A6	-4.92334	-4.80648	-4.37698	-4.73516
JHU01328__SNAP29	-5.1015	-4.92836	-5.97071	-5.46658
JHU01329__SNX3	-2.84277	-4.5742	-4.47291	-4.32637
JHU01330__SPAG16	-4.84843	-5.1863	-4.00625	-4.31004
JHU01331__STX8	-8.43149	-6.28657	-9.11892	-6.61659
JHU01332__SYF2
JHU01333__TALDO1			-8.51044	-7.95565
JHU01334__TBCB	-6.61966	-7.00473	-6.20989	-7.33872
JHU01335__TM9SF1	-0.337546	-0.47101	-0.746752	0.118482
JHU01336__TMBIM1	-4.22976	-3.4526	-3.22024	-3.661
JHU01337__TMCO6			-8.75897	-9.69547
JHU01338__TNFRSF9	-4.67468	-5.18118	-4.98459	-4.69315
JHU01339__TPM3	-4.75925	-6.57017	-5.77161	-6.61659
JHU01340__TSPAN5	-3.45124	-3.0638	-2.93547	-3.33923
JHU01341__UBE2I	-7.653	-6.48823	-6.69411	-7.10663
JHU01342__USP48_frag	-4.05621	-4.1362	-4.45826	-3.77919
JHU01343__YIPF1	-6.79306	-7.09619	-6.00386	-5.19097
JHU01344__ZMAT5	-7.0328	-7.42392	-7.9875	-7.67452
JHU01345__AIG1	-7.49877	-8.23217	-7.27743	-6.71808
JHU01346__ANKRD13C	-5.20853	-3.97502	-4.66907	-4.71474
JHU01347__AP1M2	-5.41332	-5.24873	-5.2628	-5.55319
JHU01349__APOBEC3G	-5.86609	-5.96041	-6.35408	-4.06468
JHU01350__C16orf59	-7.08335	-7.48143	-6.05349	-5.33932
JHU01351__FAAP24	-5.8762	-5.81635	-5.94032	-6.11277
JHU01352__C19orf48	-9.3695	-8.47914	-7.84872
JHU01354__OARD1	-6.43204	-6.70697	-7.61872	-6.55573
JHU01355__TOMM6	-5.9476	-5.50857	-6.56873	-5.80641
JHU01356__CCL3L1	-9.155	-7.02386	-8.80643	-8.39183
JHU01357__CD74	1.31921	1.34588	1.43099	1.62185
JHU01358__CDC6	-4.24848	-3.6675	-4.33059	-3.55636
JHU01359__CDCA4	-9.7581		-8.64249	-8.09517
JHU01360__CHMP7	-4.2647	-4.75763	-5.73328	-3.8934
JHU01361__CPSF3	-6.50292	-8.09135	-6.46124	-6.92127
JHU01362__CUTC	-3.4777	-3.76353	-3.76062	-2.78375
JHU01363__CYB5R1	-5.13232	-5.60438	-4.66583	-4.87614
JHU01364__BRINP1	-7.31089		-7.19373	-7.42032
JHU01365__EIF2B3
JHU01367__FARS2	-5.10335	-4.31148	-4.43641	-4.63502
JHU01368__FNTB	-5.43144	-6.31297	-4.61319	-5.92921
JHU01369__FOXP1	-7.17919	-6.81098	-5.27218	-7.33783
JHU01370__SRSF10	-8.05951		-8.78801	-9.31684
JHU01371__G6PC3	-1.00441	-0.85874	-0.794866	-0.452567
JHU01372__GAPVD1	-2.17578	-2.74319	-3.37661	-1.90665
JHU01373__GATAD2A_frag
JHU01374__GDPD5	-5.16262	-5.88814	-5.06531	-5.1082
JHU01375__GDPD5	-4.58972	-4.8032	-5.17446	-4.56382
JHU01376__HEXIM2	-7.80425	-7.87398	-6.88624	-7.31033
JHU01377__HEYL	-9.61255	-7.48623
JHU01378__UBE2K	-5.24575	-4.67342	-5.3324	-4.22165
JHU01379__HLA-DRB1	-8.57167		-10.2132
JHU01380__HPD	-2.16538	-1.8437	-2.85564	-2.7217
JHU01381__HSH2D	-2.44631	-2.26503	-2.46004	-2.33201
JHU01382__HSPA5	-5.44782	-6.19419	-5.78654	-6.86618
JHU01383__IFI30		-6.48414	-10.6393
JHU01384__IGF2BP2	-9.79619	-7.24648	-8.25832	-7.24569
JHU01386__IGHG1	6.4823	6.76707	6.3673	6.53154
JHU01387__BC018749.1_frag	-7.85901	-6.75043	-7.31171	-6.6464
JHU01390__ING4	-8.05062	-6.7395	-6.89651	-6.85659
JHU01391__IQWD1	-3.28209	-2.636	-2.76364	-2.21816
JHU01392__KIAA0368_frag		-7.29547	-9.00731	-6.96811
JHU01393__UVSSA	-8.05004	-7.18691	-6.92758	-7.37079
JHU01394__KIF6	-6.88166	-7.06433	-6.74378	-7.03965
JHU01395__L2HGDH			-8.3803
JHU01396__SLCO4A1-AS1
JHU01397__LOC100132167_frag		-6.8456	-10.5492	-10.0198
JHU01398__SPATS2L	-7.26219	-5.82939	-7.57345	-7.03854
JHU01399__RRN3P1	-8.93307		-9.07066
JHU01400__METTL17	-7.18348	-7.23963	-6.30634	-6.62112
JHU01401__GDE1		-7.77262		-7.78495
JHU01402__MRPL2	-6.10462	-6.05033	-6.02897	-5.00851
JHU01403__MTAP_frag
JHU01404__BC018766_frag	1.23807	1.30468	1.4141	1.42246
JHU01405__NFATC2IP	-6.40795
JHU01406__NOP14	-8.89205		-9.30543	-10.0567
JHU01407__ODC1	-5.31598	-3.88959	-6.75685	-6.5357
JHU01408__PCDHGC3	-6.73366	-6.31857	-6.68306	-5.7361
JHU01409__EIF3M	-4.38136	-6.31857	-5.86559	-5.1764
JHU01410__PGS1		-7.69682
JHU01411__PIM1	-6.19334	-6.60636	-6.33457	-6.30433
JHU01412__PLSCR1		-8.96331	-9.43427	-7.96514
JHU01413__POLE_frag		-9.5662
JHU01414__PRRG2	-6.4982	-5.68	-6.40491	-6.30003
JHU01415__RABL2B	-3.69718	-4.18899	-5.01256	-5.57753
JHU01416__RBM4	-8.24415	-7.51125	-7.50147	-7.79471
JHU01417__RBFOX2	-7.91501	-6.20136	-8.47971	-7.26111
JHU01418__INTS9	-7.39195	-7.45274	-6.38571	-6.39776
JHU01419__NELFE	-10.3588		-8.6606
JHU01420__SAFB2	-5.67007	-6.84926	-6.63212	-7.31158
JHU01421__SFT2D1			-8.50126	-9.01862
JHU01422__SLC35B2	-1.73821	-4.37156	-4.01876	-3.42576
JHU01423__SNRPA1	-8.90564		-7.64169	-7.64405
JHU01424__SNX4	-2.4662	-5.57864	-5.34047	-4.39458
JHU01425__SORD	-3.12278	-4.34694	-3.89258	-3.2967
JHU01426__STRA6			-10.0611
JHU01427__STX10	-4.24836	-4.18374	-5.21956	-3.69575
JHU01428__SURF4
JHU01430__TFDP2	-7.42297		-6.66856	-6.93485
JHU01432__TM9SF4	-5.52885		-4.95326	-6.36847
JHU01433__TMED2	-7.88893	-8.31762	-8.43785	-7.54226
JHU01434__TMLHE	-4.63825	-5.55699	-5.12323	-4.67597
JHU01435__TUBA1B	-5.45469	-6.28147	-6.19176	-5.76924
JHU01436__WDR70
JHU01437__ZC3H15	-9.64264	-7.68092	-8.77196	-8.7808
JHU01438__ZKSCAN3	-6.9497	-5.78875	-6.25139	-7.03356
JHU01439__ZNF32	-9.66375	-9.47521	-9.14552
JHU01440__ZNF394	-7.49877	-7.556	-7.3999	-8.48179
JHU01441__KJ903532	-8.17484	-6.9208	-6.48777	-8.03841
JHU01442__ACAD11_frag		-7.54229	-9.46619	-8.52177
JHU01443__ACTA1	-1.48825	-1.77963	-1.23952	-1.12517
JHU01444__ADM	-5.24223	-6.4901	-6.2117	-5.64066
JHU01445__ADRM1	-4.67841	-4.07007	-4.99638	-7.50789
JHU01446__AGTRAP	-4.62337	-4.31452	-4.56827	-4.94903
JHU01447__ANKRD1	-7.60265	-8.21369	-8.34568
JHU01448__ANKS6_frag	-6.12543			-5.63414
JHU01449__APOBEC3C	-6.21602	-5.02835	-5.13657	-6.0929
JHU01450__ARHGEF5	-3.22475	-2.71049	-3.62557	-3.24339
JHU01451__ATP1B3	-6.167	-6.43394	-5.50227	-6.21136
JHU01452__BANP	-8.60282	-9.43167	-7.3773	-7.79471
JHU01453__BCL7C	-7.13779	-5.77553	-5.92354	-5.85769
JHU01454__MUL1	-7.97517		-9.31681	-8.95258
JHU01455__NREP	-9.55846	-9.03651	-7.8103	-8.18936
JHU01456__C6orf48	-8.62169	-9.65883	-9.19382	-8.05021
JHU01457__TMEM248	-4.18473	-2.93226	-2.80938	-3.43264
JHU01458__AIF1L	-5.22457	-4.39037	-5.19749	-5.32387
JHU01459__HAUS1	-4.54832	-3.84788	-5.07467	-5.10705
JHU01460__CD36	-6.75886	-6.74993	-7.55715	-6.93274
JHU01461__CDC16	-4.65231	-4.14814	-4.73654	-4.26725
JHU01462__CDC25C	-6.78112	-4.16188	-5.18575	-4.61964
JHU01463__CNN3	-2.88647	-3.72344		-1.90626
JHU01464__CTSL	-0.132457	-0.0954907	-0.527353	0.616664
JHU01465__CUX1	-7.94453	-7.89965	-8.27745	-6.81818
JHU01466__DHRS1	-7.0628	-6.05373	-6.63511	-6.50605
JHU01467__DMKN	-8.60282	-8.47914		-8.95258
JHU01468__DNAJC7	-4.72212	-4.75867	-5.24748	-4.98919
JHU01469__DNASE1L3	-8.43149	-7.04006	-8.38717	-7.80127
JHU01470__DXO	-7.9728	-7.55425	-8.0351	-6.63777
JHU01471__EIF2A		-8.05231
JHU01472__ELK3	-7.69611	-6.79652	-7.09796	-6.94897
JHU01473__ERGIC1	-7.54201	-8.61692	-9.15513	-6.81895
JHU01474__ERH	-2.37961	-3.49257	-1.99277	-3.26738
JHU01475__ETS1	-6.93356	-5.73639	-5.78756	-5.53136
JHU01476__FAM189B		-7.76103	-9.58344
JHU01477__FKBP9P1	-7.94514	-8.60886	-7.18136	-7.35056
JHU01478__FLOT2	-9.35224	-8.19697	-10.9207
JHU01479__FUBP1	-3.81496	-3.79254	-3.38039	-3.07436
JHU01480__GGCX	-7.91013	-5.81075	-6.85528	-6.29566
JHU01481__GINS1	-10.3666	-7.48623	-8.85492	-7.53667
JHU01482__GNA12_frag	-8.48173	-7.03356	-7.1852	-7.04455
JHU01483__GNB5	-7.45488		-6.76654	-6.86987
JHU01484__HAT1_frag	1.28279	1.38059	1.52116	1.41414
JHU01485__HNRNPLL	-7.21896	-6.67593	-6.80936	-4.67556
JHU01486__HPGD	-8.70407	-7.96093	-6.7387	-8.58699
JHU01487__IGHG1	6.48236	6.76711	6.36665	6.53146
JHU01488__KPNA3	-1.75772	-1.68788	-2.04729	-1.98049
JHU01489__LAMP1	-3.72926	-3.9371	-3.215	-3.44375
JHU01490__LEPROT	-6.45857	-5.77921	-5.34034	-6.31534
JHU01491__LMAN2	-5.50266	-4.85366	-6.00065	-5.78235
JHU01492__IGIP	-6.86275	-6.43737	-6.88414	-6.9834
JHU01493__MZB1	-5.39397	-4.92882	-5.74941	-4.75585
JHU01494__MGST2	-7.97864		-7.55443	-7.45725
JHU01495__MMAB	-3.71452	-2.80652	-3.78378	-3.67942
JHU01496__MPI	-5.21665	-4.38927	-4.9302	-4.93748
JHU01497__MRPS6
JHU01498__MTRF1	-7.95339	-7.76932	-8.80031	-7.70506
JHU01499__NSMCE1
JHU01500__HAUS8	-4.88641	-6.19402	-6.52387	-5.62977
JHU01501__RPRD1A	-7.40987	-7.18691	-10.9207
JHU01502__PARL			-7.3999
JHU01503__PFDN1	-3.70761	-3.22581	-4.5017	-4.24838
JHU01505__PLEKHO1	-7.43358	-6.89805	-7.07109	-6.68084
JHU01507__POLR2I	-4.94106	-6.17994	-5.66607	-5.12073
JHU01508__PSMD12	-9.68495	-7.73377		-8.78217
JHU01509__RAB24	-5.8242	-4.75829	-5.04229	-4.68719
JHU01510__RARG	-9.16549	-7.76103	-8.13664	-6.77719
JHU01511__RNF167	-8.23685		-9.93253
JHU01512__RPL26L1	-8.15644	-7.60324	-8.75647	-7.59834
JHU01513__RPL31
JHU01514__SCMH1	-7.84807		-8.27556	-7.58562
JHU01515__SCRN2	-1.34018	-1.64733	-1.46378	-1.34922
JHU01516__EPT1_frag	-8.93196		-9.64903	-7.62293
JHU01517__SLAMF1	-7.46691	-6.60113	-7.3928	-6.79004
JHU01518__SLC35B1	-9.26578	-8.19697	-9.15531
JHU01519__SNX12	-1.69633	-1.72161	-1.33231	-0.416714
JHU01520__STT3B	-9.0421	-7.77262	-8.27556	-10.0567
JHU01521__SUB1	-6.46938
JHU01523__TBCC	-4.15861	-3.27167	-4.99742	-5.16978
JHU01524__TFDP1	-4.98042	-5.10403	-5.47125	-5.3913
JHU01525__TFG	-3.0012	-3.16586	-3.07581	-2.57707
JHU01526__TMEM39A	-7.71733		-7.56669	-8.4582
JHU01527__TMEM59	-6.34984	-5.15429	-5.72918	-4.47259
JHU01528__TNIP1	-8.45076	-7.66728	-8.14874	-8.24857
JHU01529__TRIM47	-7.33073	-7.15707	-8.3295	-7.70799
JHU01530__TSR2	-2.62934	-4.73803	-5.28926	-5.4466
JHU01531__UBE2A	-6.09695	-7.0705	-6.53696	-5.41419
JHU01532__VCAM1	-8.91523	-7.29547	-7.62529	-8.42973
JHU01533__WDR33	-9.33564			-10.3841
JHU01534__DPH7	-6.69556	-5.67727	-6.7027	-6.29774
JHU01535__ZNF266_frag	-7.34092		-8.22821	-8.35418
JHU01536__ZNF331	-7.78873	-7.04758	-7.86215	-8.91202
JHU01538__AGK	-6.19906	-7.26554	-6.36165	-8.10319
JHU01539__AGPAT2	-6.73154	-4.96935	-6.39343	-6.9931
JHU01540__AIF1	-6.45636	-6.68135	-7.2066
JHU01541__AIM2	-5.65061	-6.33252	-6.17607	-7.99494
JHU01542__AREG	-6.52765		-7.47701	-8.46866
JHU01543__ARF1	-7.21657	-9.5662	-7.94681
JHU01544__ATG3	-3.9277	-4.52166	-5.77491	-3.89068
JHU01545__ATP13A1	-8.2147		-8.47452
JHU01546__ATP6AP2	-6.25646		-6.03012	-6.01556
JHU01547__BAMBI	-9.11751
JHU01548__BET1	-7.70553		-8.02777	-8.04837
JHU01549__BNIP3	-7.71121	-7.03778	-7.09527	-7.34039
JHU01550__IFT46	-4.69067	-7.38366	-6.67194	-7.73435
JHU01551__ATG101	-3.75274	-6.51174	-5.78302	-6.27568
JHU01552__JKAMP	-8.75082		-8.12593	-6.38738
JHU01553__C1orf21	-4.61362	-3.50581	-5.95639	-3.67149
JHU01554__FAM163A	-5.16197	-6.49436	-7.25514	-7.68362
JHU01556__TMEM230	-6.45314	-6.38017	-5.82912	-6.2762
JHU01557__SPATC1L	-6.67404	-7.85738	-7.51926	-6.79927
JHU01558__BRK1	-4.82456	-7.18103	-5.8905	-5.43664
JHU01559__CCDC28A_frag	-6.19851	-5.04815	-3.93217	-6.60884
JHU01560__CD47	-8.79799	-6.62612	-6.93048	-7.51154
JHU01561__CD7	-3.88777	-6.34239	-6.48299	-6.83379
JHU01562__CENPJ_frag	-5.12682	-7.13759	-8.59838
JHU01563__CNTFR	-4.84798	-6.29618	-5.88274	-8.21262
JHU01564__COIL	-5.92131	-7.54948	-7.49011	-7.40568
JHU01565__CPA3	-7.95797	-7.77262	-8.14671	-6.54919
JHU01566__CST1	-9.2611		-8.12593	-8.52177
JHU01567__CXXC5			-7.70092	-8.24857
JHU01568__CYP39A1	-9.68495		-6.936
JHU01569__DEDD	-6.66017	-6.07795	-6.04761	-5.78224
JHU01570__DHRS12	-7.74093	-7.16918	-7.39618	-8.17102
JHU01571__DRG1	-6.38636		-7.07777	-7.85374
JHU01572__EIF4EBP3	-6.36738	-4.57375	-5.33473	-7.48041
JHU01573__EIF4H	-5.01739	-6.06273	-6.58655	-6.07524
JHU01574__F3	-8.72492		-8.39098
JHU01575__FBXL18	-8.75082		-6.88533	-7.54182
JHU01576__FBXO31	-5.87538	-5.55543	-5.92883	-5.47657
JHU01577__FDPS	-5.15741	-5.54862	-5.2147	-5.42752
JHU01578__FHL2	-8.0316		-7.07407	-7.62609
JHU01579__MAGOHB	-6.02467		-5.83703	-5.62248
JHU01580__BC009297.1_frag	-4.56362	-8.33629	-6.80372	-9.12636
JHU01581__GADD45A	-6.11031	-6.07509	-5.46409	-6.34789
JHU01582__GHITM	-8.88012	-7.04758	-7.63101	-7.42008
JHU01583__GLUL	-3.84785	-3.85541	-4.5533	-3.78539
JHU01584__GLYAT	-6.71338	-6.76751	-6.70856	-7.14595
JHU01585__HBG1	-5.98985	-5.93016	-5.79149	-6.15229
JHU01586__HBG2	-5.47677	-4.31385	-5.22499	-4.71523
JHU01587__HIST1H2BN	-9.11618	-7.37896	-8.18794	-7.37079
JHU01588__HLA-DRB5	-7.4794	-6.84084	-6.40046	-8.61189
JHU01589__HRSP12	-3.06449	-4.02254	-4.72252	-3.61682
JHU01590__IL32	-5.2296	-5.33935	-5.46545	-4.97938
JHU01591__INTS4	-6.71626	-6.66716	-6.84052	-6.42041
JHU01592__ISG15	-5.10165	-7.15389	-6.23189	-6.88736
JHU01593__ITGB3BP	-7.59876	-6.72407	-7.70199
JHU01594__LOC105372481_frag	-3.95287	-4.42202	-4.30207	-3.65412
JHU01595__MCC	-9.44889	-7.76932	-7.7383	-8.22835
JHU01596__MCM7	-4.82155	-4.06205	-4.44856	-4.69053
JHU01597__MDK	-8.08655	-7.64382	-6.58169	-6.02857
JHU01598__MYL2	0.983821	0.364503	0.535412	1.01084
JHU01599__MYLPF	-7.61939	-7.94995	-4.41806	-7.92574
JHU01600__NDUFB6	-6.31943	-6.07509	-6.20299	-6.69472
JHU01601__NECAP2	-4.81176	-5.64219	-4.41313	-4.6892
JHU01602__NOSIP	-7.66708		-7.01192	-7.28529
JHU01603__PARVA	-3.9394	-7.15389	-5.76601	-5.76924
JHU01604__PDIA3	-5.824	-5.65291	-6.42213	-5.88178
JHU01605__PI3	-7.49209	-8.17926	-7.02119	-7.08939
JHU01606__PSMC4	-8.36929	-7.06433	-6.65254	-6.7492
JHU01607__PWP2		-8.23217	-6.73308	-6.78547
JHU01608__REPS1	-6.68582	-7.01979	-6.59624	-6.10983
JHU01609__RFC4	-7.80662	-6.42737	-6.25001	-6.83031
JHU01610__RNF111_frag			-7.72203	-7.2649
JHU01611__RPS16	-8.08994	-7.12717	-8.22821	-7.79325
JHU01612__RSRC1	-6.49551	-6.42548	-6.69332	-7.08939
JHU01613__S100A4	-7.2108	-8.90464	-6.86224	-6.83031
JHU01614__SETDB1	-6.38327	-6.54695	-6.38554	-7.06227
JHU01615__SETMAR	-7.39011	-6.70247	-7.45462	-6.77422
JHU01616__SH3BP5	-6.44774	-7.25542	-6.25651	-5.94876
JHU01617__SH3GLB2	2.22021	0.639826	1.15479	1.53173
JHU01618__SKP1	-6.36211	-4.83624	-6.46124	-5.82221
JHU01620__SOCS2	-7.77348		-8.12593	-7.02377
JHU01621__SULT1B1	-4.86232	-4.64728	-4.54801	-3.7594
JHU01622__TAF11	-7.11978	-7.36688	-7.76138	-6.08223
JHU01623__TAGLN	-8.45076	-7.49675	-8.04145	-9.01202
JHU01624__TBRG4	-6.7294	-6.43737	-6.48434	-6.91493
JHU01625__TCAP	-5.12681	-5.20036	-5.06495	-5.30197
JHU01626__TMEM129	-4.20872	-7.234	-5.64056	-6.2876
JHU01628__TUSC3	-7.639	-8.17926	-7.41582	-8.51657
JHU01629__UCHL5	-8.14902	-7.49675	-6.97351	-6.5423
JHU01630__WDR77	-5.1595		-5.18713	-5.57558
JHU01631__EU794580.1_frag	-6.60327	-8.6267	-8.29509
JHU01632__KJ903487_frag	-6.56935	-7.09619	-6.87947	-6.94185
JHU01633__ACO2	-3.22607	-3.02337	-3.55291	-2.99095
JHU01634__ADIPOR1	-5.972	-7.25542	-6.52097	-5.05895
JHU01635__AFP	-7.23718	-7.27956	-4.02866	-7.51351
JHU01636__ARL6IP6	-4.77778	-5.58495	-4.61672	-5.77821
JHU01637__ATAD2_frag	-8.2147	-6.1712	-7.39986	-7.82823
JHU01638__BBS4	-4.76757	-4.33118	-4.99406	-3.99865
JHU01639__BEST3_frag	-7.88137	-6.9016	-7.13892	-7.2353
JHU01640__C11orf16	-5.39251	-5.03695	-5.69707	-6.13415
JHU01641__C14orf79	-7.28736	-5.67433	-6.54844	-7.08933
JHU01642__C16orf78	-7.58405	-7.556	-8.189	-7.45811
JHU01643__C19orf47	-7.66443	-6.72828	-7.40507	-6.97696
JHU01644__C1orf87	-4.75999	-4.16589	-5.25313	-5.27529
JHU01645__LINC00846	-7.02846	-6.81946	-8.09962	-7.72284
JHU01646__FANCD2OS	-7.38449	-6.1901	-6.76903	-5.72682
JHU01647__TMEM217	-6.03351	-6.20403	-6.46321	-6.08223
JHU01648__CA1	-6.51443	-6.81063	-7.98056	-6.69847
JHU01649__ALX1	-9.55846	-7.76932	-7.19293	-8.18936
JHU01650__KJ903277	-4.78002	-4.65708	-5.14729	-4.80313
JHU01651__CCDC93	-2.06817	-1.81387	-1.59215	-0.926455
JHU01652__CD247	-8.75082	-5.34462	-9.15239	-9.48617
JHU01653__CD59	-6.05362	-6.12889	-4.81493	-7.90982
JHU01654__CDCA7	-6.77669	-6.1203	-6.28216	-6.98866
JHU01655__CETP	-8.12317	-8.06932	-7.61301	-6.60427
JHU01656__CGRRF1	-6.82596	-6.24246	-5.72035	-6.11277
JHU01657__DUSP18	-7.66905	-7.04758	-6.62443	-5.94146
JHU01658__EIF4E	-6.78006	-6.17994	-6.69596	-6.52636
JHU01659__ELL2	-8.2861		-7.45171	-8.86635
JHU01660__F13A1	-3.94969	-4.59063	-4.68464	-5.16756
JHU01661__FCAR	-7.42279	-7.8066	-7.18905	-7.82823
JHU01662__FGF7	-3.73882	-5.10248	-5.19778	-4.33711
JHU01663__FHL5	-5.83264	-6.24246	-5.70633	-5.84693
JHU01664__FIGF	-5.87538	-7.69682	-5.37239	-5.55099
JHU01665__FKBP11	-7.07716	-7.8066	-8.43714	-8.54238
JHU01666__FOLH1	-3.66889	-2.97432	-2.9245	-3.22769
JHU01668__GPD1L	-4.9398	-3.95915	-6.53715	-6.00702
JHU01669__GRAP2	-7.44037		-8.189	-7.3169
JHU01670__GZMM	-7.25244	-6.58976	-6.93354	-6.57303
JHU01671__HADHB	-7.17435			-7.95106
JHU01672__HBZ	-5.17563	-4.94388	-4.8073	-8.54521
JHU01673__HSD17B12	-7.78855		-6.95531	-7.07813
JHU01674__ICOS	-5.53251	-4.42797	-6.30634	-5.8428
JHU01675__IDH3A	-7.42279	-7.9308	-6.74829	-5.7136
JHU01676__IDO1	-5.85496	-4.23753	-4.93746	-6.60946
JHU01677__PUM3	-5.78199	-6.62612	-5.69797	-6.00842
JHU01678__KIR3DL1	-4.87216	-4.22652	-4.00276	-4.26803
JHU01679__KLHDC4	-7.01359	-5.33066	-6.86224	-6.26969
JHU01680__KLK11	-5.99626	-4.88308	-6.59044	-6.11973
JHU01681__KRR1	-7.87296	-7.36235	-7.35729
JHU01682__LHFPL5	-4.93513	-5.17495	-4.87306	-4.26293
JHU01683__LILRA3	-7.17897	-7.30016	-7.08292	-7.46845
JHU01685__LRRC17	-8.12824		-7.32786	-7.34393
JHU01686__MEF2BNB	-8.29863		-9.55101	-7.42008
JHU01687__MEIS3	-4.85219	-5.39085	-4.53835	-3.40441
JHU01689__NIFK	-5.62583	-5.23586	-4.96966	-4.95436
JHU01691__MRPS21	-7.71733		-8.08737	-7.63554
JHU01692__MTAP	-4.96946	-4.95863	-5.16829	-5.6128
JHU01693__MYL7	-6.65016	-6.1489	-6.94605	-6.33427
JHU01694__NOTCH2NL	-6.37219	-6.01704	-5.61133	-6.56938
JHU01695__NTS		-8.48697	-8.25969	-9.0775
JHU01696__NUSAP1	-7.17507	-7.42508	-7.22933	-7.67604
JHU01697__PDLIM3	-5.86009	-5.68527	-6.22663	-5.50802
JHU01698__PIGF	-10.4033	-8.86598	-8.51372
JHU01699__PMFBP1	-7.51944	-5.957	-7.94681	-7.63554
JHU01700__PPIL2	-5.97401	-6.58844	-6.34981	-7.87555
JHU01701__PPP3R1	-6.31348	-6.51174	-6.67752	-7.32994
JHU01702__PRELID2	-8.08994	-7.12717	-7.49533	-6.98811
JHU01704__RNF32	-7.13619	-6.3616	-8.3295	-6.66555
JHU01705__KJ900890	-6.41648	-7.16147	-8.15024	-6.44832
JHU01706__RPS21	-7.31458	-8.06932	-7.61301	-6.86787
JHU01707__RWDD3	-8.90564	-7.65271	-7.36637
JHU01708__SERINC1	-8.61106	-7.78064	-9.28706	-9.69547
JHU01709__SLAMF7	-5.29588	-5.42238	-4.84309	-4.81726
JHU01710__SLC1A6	-5.8702	-5.412	-5.6069	-5.57287
JHU01711__SLC43A2	-7.46384		-7.2433	-7.59983
JHU01712__SLC44A5	-7.20707	-6.62397	-7.02708	-7.41359
JHU01713__SMAP1	-5.93072	-8.47914	-7.0889	-7.13333
JHU01714__SNED1	-6.36738	-5.90768	-5.17717	-4.65988
JHU01715__SRP19	-5.56806	-5.16137	-4.71561	-4.19848
JHU01716__STAM2	-3.96372	-3.71743	-4.1151	-2.96572
JHU01717__SULT1E1	-6.52131	-4.79749	-7.4202	-7.28661
JHU01718__TCAP	-4.9756	-4.18958	-5.05529	-4.60282
JHU01719__TEAD3	-3.62114	-1.25219	-4.65486	-3.83852
JHU01720__TGOLN2	-6.65706	-6.47688	-5.8319
JHU01721__TRAC			-7.87466	-7.50278
JHU01722__UHRF2	-7.31458	-9.43167	-7.56871	-5.48003
JHU01723__SPPL3	-8.97384		-8.91696
JHU01724__NALCN	-7.06066	-6.36625	-8.04416	-6.98866
JHU01725__EZR	-5.22968	-6.02908	-8.2129	-6.25618
JHU01726__VSTM2A	-2.23784	-2.51467	-2.29191	-3.56167
JHU01727__WDR20		-6.73168	-7.23532	-6.82141
JHU01728__ZFP28	-4.95993	-4.21875	-5.40912	-4.38121
JHU01729__MARCH8	-6.78006		-8.08444	-7.7136
JHU01730__CYB5R4	-7.64593	-7.10639	-7.46795	-7.4649
JHU01732__ACRV1	-11.1551	-6.65229	-8.20917
JHU01733__ACSBG2	-8.03494	-7.99099	-7.04593	-6.74838
JHU01734__ACTRT1		-7.09619	-7.20326	-8.56283
JHU01735__AHCY	-6.04432	-5.30516	-6.1737	-5.11311
JHU01736__GTF2A1L	-9.53873	-7.24289	-7.92125	-10.1245
JHU01737__APOF		-7.29547
JHU01738__ARG1	-4.11004	-4.24289	-4.69707	-2.57981
JHU01739__BTF3L4	-6.9747	-7.11557	-6.07288	-9.34976
JHU01740__ENKUR		-7.18691	-8.66829	-10.0681
JHU01741__MORN4	-5.93512	-5.33967	-5.67534	-6.00098
JHU01742__CCER1	-7.50973	-7.35743	-5.88363	-8.63649
JHU01743__SPTSSA	-5.71029	-6.451	-5.60457	-5.31044
JHU01744__RSL24D1
JHU01745__KJ904353.1_frag	-7.58262	-6.77539	-6.8521	-8.16916
JHU01746__PP2D1	-7.62548		-6.79456	-7.83871
JHU01747__C4BPA	-4.98536	-5.56335	-4.85715	-4.0233
JHU01748__SAYSD1	-4.90398	-5.73639	-5.98162	-4.90877
JHU01749__SSMEM1	-8.2984	-7.68318	-7.62098	-7.9316
JHU01750__CAPZA3	-7.03618	-6.37102	-6.21622	-5.66838
JHU01751__CASP4	-8.32018	-9.15617	-11.2549	-7.90681
JHU01752__CCDC90B	-9.39859	-8.93986	-8.02777
JHU01753__CD300LG	-7.80512	-7.77597	-7.30932	-7.05503
JHU01754__CLGN	-6.60853	-6.31857	-6.12618	-5.63663
JHU01755__CTNNA3	-4.30721	-4.7973	-5.13774	-4.48514
JHU01756__CYP4B1	-6.23553	-4.44769	-4.74585	-10.5835
JHU01757__DNAJC5B	-7.96285	-6.57843	-7.53074	-6.69137
JHU01758__DYDC1	-3.23038	-4.90516	-5.1757	-3.89015
JHU01759__EIF2S3		-8.65956	-7.54571	-7.72794
JHU01760__ENOX1	-7.8114	-7.46582	-7.98283
JHU01761__ESR2	-8.05124	-6.82169	-8.34828	-8.63266
JHU01762__FAM122C	-1.85031	-5.66406	-6.02341	-7.03717
JHU01763__FAM71B	-6.35778	-8.37761	-6.58655	-7.08933
JHU01764__FAM92A1	-5.67831	-6.23688	-5.57321	-5.38536
JHU01765__FCGR2A	-9.22574		-9.43427	-9.49703
JHU01766__FCN3	-9.39859
JHU01767__GIMAP7	-4.06785	-4.2243	-4.5903	-4.13401
JHU01768__GMCL1P1	-9.66375			-7.77214
JHU01769__GNPTG	0.881586	0.437651	0.516713	0.839556
JHU01771__GSTM1	-10.7308	-8.43662	-9.62559	-9.18516
JHU01772__GTF2H3	-7.02846		-7.88997	-8.10319
JHU01773__DNAJB3	-6.28715	-7.11679	-7.18766	-6.55573
JHU01774__HSFX1	-6.09675	-5.08607	-5.59732	-6.43624
JHU01775__IPPK
JHU01776__LDHAL6B	-7.34273	-7.15389	-6.91877	-6.38738
JHU01777__LDHC	-7.58405		-7.3999	-6.94088
JHU01778__BC025996.2_frag	-5.49404	-4.80394	-4.96574	-4.64475
JHU01779__KJ901002_frag	-9.83959
JHU01780__LRRC20	-7.87725	-8.37761	-8.89826	-10.0198
JHU01781__LYZL4	-7.02303	-6.55529	-7.33063
JHU01782__LZTFL1	-4.71788	-4.54378	-4.49909	-3.46636
JHU01783__MAGEB2	-6.97287	-7.03778	-6.63642	-6.61373
JHU01784__VWA3B	-5.86079	-5.82262	-5.67121	-4.87206
JHU01785__KJ900937_frag		-7.26554		-8.61189
JHU01786__MORN1	-6.48314	-6.67439	-5.82637	-6.21672
JHU01787__MARC2	-3.97343	-3.8044	-4.10163	-3.78516
JHU01788__MRPL24			-9.80688
JHU01789__MTERF2	-6.35213	-5.32722	-6.50023	-5.84016
JHU01790__NDFIP2	-5.07913	-5.97034	-5.33982	-5.25928
JHU01791__NDUFA3	-7.25244	-6.2234	-6.00893	-5.98051
JHU01792__PABPC3		-8.43662	-9.04968
JHU01793__PHF19	-9.83959	-7.556	-8.29509	-7.42032
JHU01794__PIGM	-7.80425	-5.52768	-6.19279	-7.78495
JHU01795__PROK1	-7.85004	-7.54229	-7.69681	-6.68589
JHU01796__PSMB10	-4.86969	-4.55336	-4.96482	-4.50926
JHU01797__RAD51AP1	-8.05004	-8.02645	-7.85328	-8.13424
JHU01798__RBM8A		-7.04006	-8.83768	-7.51326
JHU01799__RBMY2FP_frag	-8.77048		-9.00387	-8.99158
JHU01801__RGS7	-8.20182	-7.89948	-8.71279	-7.7936
JHU01802__RNF113B	-7.88368	-7.04814	-7.24748	-10.2509
JHU01803__S100A10	-8.42168		-6.79666	-6.79449
JHU01804__SERPINA7	-8.83491	-7.18943	-6.12518	-9.75373
JHU01805__SHKBP1	-8.37735	-5.34545	-6.90445
JHU01806__SMCP	-3.07912	-3.0423	-3.74487	-2.79674
JHU01807__SPAM1	-8.42168	-8.28806	-6.91877
JHU01808__SPATA17				-8.32831
JHU01809__SPTLC3	-8.64847	-7.87154	-7.94312	-9.17282
JHU01810__SRPX	-8.01173	-6.71971	-7.48037
JHU01811__SRSF12	-4.9556	-3.81321	-4.11627
JHU01812__TAT_frag	-7.94524	-7.27107	-9.25849
JHU01813__TEKT4	-4.77808	-5.0171	-5.02635	-4.88897
JHU01814__TMEM116	-3.09854	-2.82524	-2.92158	-3.13719
JHU01815__TMEM167A	-8.2009	-7.2646	-7.86688	-7.51154
JHU01816__TMSB4X	-6.2619	-6.73393	-6.2753	-9.39665
JHU01817__G3XAM8	-9.29976	-8.97376
JHU01818__EMC2	-6.68936	-5.07561	-6.2186	-6.13125
JHU01819__UBE2V2		-9.9587	-7.47701	-6.40125
JHU01820__UGT1A6	-7.8114	-6.76318	-6.33467
JHU01821__POC1B	-7.08419	-7.00473	-6.54947	-7.06248
JHU01822__ZC3H14	-4.86042	-4.4998	-3.4921	-4.90695
JHU01823__ZMYND12			-8.68257	-8.59815
JHU01824__ZNF486_frag	-7.22786		-6.17607	-9.38263
JHU01825__RP11-385F5.2_frag			-8.12593	-9.31439
JHU01826__ABAT	-3.97169	-4.03076	-4.05091	-3.80369
JHU01827__ACOX3	-7.59084	-6.84926	-7.02536	-7.28661
JHU01828__AEBP2	-8.10808		-9.14552	-8.27118
JHU01829__ALOX5AP	-8.30184			-8.65261
JHU01830__AP1S3	-5.1595	-5.44749	-4.94686	-5.09039
JHU01831__ART3	-7.7555	-7.35743	-5.71537	-6.12692
JHU01832__ATP5O	-7.2555	-6.05174	-7.09527	-6.34789
JHU01833__BBS10_frag	-9.20054	-8.76751	-9.46764
JHU01834__BPNT1	-8.18815		-6.95875
JHU01835__STAP1	-6.85402	-8.60886	-6.09276	-7.14093
JHU01836__C12orf65	-4.39597	-4.22745	-4.77012	-4.77233
JHU01837__TPGS2	-4.44902	-3.95716	-4.1377	-3.71021
JHU01838__MEAF6	-8.941	-7.40814	-8.21636	-7.68362
JHU01839__GCSAML	-3.61939	-4.35353	-3.62754	-3.48875
JHU01840__CADPS	-6.83157	-7.26554	-6.84492	-7.14937
JHU01842__CEACAM1	-6.75399	-5.14435	-5.12922	-5.6367
JHU01843__CEP70	-6.46938	-7.16147	-6.06449	-7.33872
JHU01844__CMAHP	-8.17484	-9.23134	-8.80643	-8.18845
JHU01845__COQ6
JHU01846__COTL1	-5.32956	-5.25506	-5.01049	-4.69591
JHU01847__CSPP1	-5.78359	-5.041	-5.39792	-4.9182
JHU01848__CTSG	-7.30297	-8.40451	-7.46104
JHU01849__CTSK			-6.71822	-6.45134
JHU01850__CXCL3	-6.46993	-6.17643	-5.84234	-5.33475
JHU01851__CXXC1	-9.49463		-8.77196
JHU01852__CYP4A11	-8.60877	-7.49683	-8.34575
JHU01853__ACKR1	-8.20525
JHU01854__OSTC	-5.79235	-6.25115	-5.93346	-6.33749
JHU01855__DCLRE1C	-9.94535		-8.30079
JHU01856__ETV3	-6.10208	-6.95884	-6.06723	-4.87736
JHU01857__FASLG	-5.8866	-6.21346	-5.56749	-6.56998
JHU01858__FGL2	-6.46052	-6.55439	-6.00492	-5.59255
JHU01859__FLCN	-9.56546	-8.0393	-8.00541	-8.75867
JHU01860__ACSM5	-8.60037	-7.54948	-9.4811	-8.96046
JHU01861__PLBD1	-9.155	-8.06227	-7.37595	-6.74349
JHU01862__GCAT	-7.0232	-6.20136	-6.15064	-6.07068
JHU01863__GFRA1	-5.8242	-6.6079	-6.54265	-5.87575
JHU01864__GNPDA1	-6.16291	-5.54713	-6.04875	-6.08298
JHU01865__GTPBP8	-5.43606	-4.97814	-5.34206	-5.70933
JHU01866__GZMA	-9.26578	-5.42731	-7.32328	-7.09612
JHU01867__H2AFZ	-10.024		-8.61088	-9.63566
JHU01868__HCK	-6.96546	-8.72666	-5.32366	-6.25128
JHU01869__HIST1H4A		-8.33629	-8.99408	-8.4582
JHU01870__HOMER1	-4.4529	-4.43258	-5.2775	-5.43405
JHU01871__HSD17B6	-7.34419	-6.96706	-5.57114	-6.98761
JHU01872__HSPBAP1	-6.27554	-6.65721	-5.84791	-6.03843
JHU01873__IER3IP1	-5.47262	-5.10248	-5.14855	-5.1764
JHU01874__IGHG1	6.35551	6.82424	6.40083	6.47218
JHU01875__IGSF6	-6.88166		-10.217
JHU01876__AVL9	-3.80464	-4.2482	-4.05036	-3.58493
JHU01877__LETM1	-4.81396	-4.90701	-5.58422	-4.68957
JHU01878__LINC00312	-7.88199	-7.97713	-7.94681	-7.07698
JHU01879__MEOX2	-4.94956	-4.11965	-5.2457	-5.25636
JHU01880__NCLN	-8.30613		-7.46903	-8.27118
JHU01881__NDUFV1	-8.11078	-7.234	-7.11637	-4.88059
JHU01882__NUP62CL	-6.47844	-5.48113	-6.19176	-5.08005
JHU01883__NUP62CL	-4.62337	-3.94628	-4.16114	-4.18751
JHU01884__ORC4	-8.32427	-7.23963	-7.5918	-6.46614
JHU01885__PANK1_frag	-7.94303	-10.0651
JHU01886__PARD6A	-6.31574	-6.38017	-5.50293	-6.15441
JHU01887__PARP11	-3.37493	-4.15546	-4.28304	-3.06278
JHU01889__PLEK	-4.19459	-4.29059	-4.31442	-4.33698
JHU01891__POLK_frag			-9.05677
JHU01892__PQLC2	-7.54928	-8.50682	-6.71549	-7.21045
JHU01893__PRIM2			-11.1171	-7.26111
JHU01894__RHOT2	-6.1586	-5.21333	-5.7757	-5.89734
JHU01895__RNF25	-3.50768	-5.1028	-4.5092	-3.99695
JHU01896__FMO9P_frag	-6.58004	-6.32493	-6.85319	-6.00104
JHU01897__RPA1	-4.6138	-3.30659	-4.36299	-3.82798
JHU01898__RPL10L	-5.52239	-5.03496	-6.11265	-6.23983
JHU01899__RPP40	-6.49147	-6.94201		-8.63649
JHU01900__RPS21		-8.06932	-9.04765
JHU01901__SDS	-6.83977		-7.3162	-7.02469
JHU01902__SLC35A1	-9.52007		-7.63832	-9.55546
JHU01903__SLC5A6	-7.55948	-6.82774	-7.56669	-7.42008
JHU01904__SNAPC5	-8.0785	-6.82774	-8.31852	-7.67452
JHU01905__SOD2	-5.62656	-5.85769	-5.47377	-4.89926
JHU01906__SPRY2	-7.1275	-7.56219	-8.05337	-6.43952
JHU01908__SUMO2	-6.39555	-7.85058	-7.69681	-6.07524
JHU01909__TAF12	-5.43954	-7.33382	-5.05027	-4.86592
JHU01910__TFPI		-6.76318	-9.38657	-10.5835
JHU01911__NELFCD			-8.75569	-8.61868
JHU01912__TLE1				-6.64393
JHU01913__TOR1A	-6.93767	-6.72839	-5.78964	-6.34071
JHU01914__TRA@		-8.7053	-8.49967	-7.6898
JHU01915__TSPAN32	-9.71354		-7.94312	-8.35418
JHU01916__TTC23		-8.33629	-8.66829	-9.33599
JHU01917__UBA3	-5.01673	-4.03664	-4.41208	-4.3642
JHU01918__UBE2W	-7.31999	-6.60113	-7.53811	-7.65807
JHU01919__USP53_frag	-1.22146	-0.635493	-1.05444	-1.11129
JHU01920__ZNF509	-6.5554	-7.56219	-6.4356	-6.36117
JHU01921__SEPT5				-11.7207
JHU01922__ART3	-7.64593	-6.50387	-7.53044	-8.70601
JHU01923__ASPH	-8.19605	-7.75295	-9.14931
JHU01924__ASS1	-2.27997	-3.22352	-3.45593	-2.70142
JHU01925__ATP5F1	-8.14553	-7.43489	-7.48259	-8.84469
JHU01926__BCAP31	-5.24681	-5.38599	-5.81721	-5.27597
JHU01927__BCAS2	-4.01959	-4.09752	-5.04604	-4.50926
JHU01928__RNLS	0.358871	-0.135829	-0.410252	0.568678
JHU01929__JKAMP	-9.07996	-7.234	-6.41551	-6.66589
JHU01930__RSL24D1		-0.401207	-0.883714	-0.0752133
JHU01931__CIART	-10.3404	-6.99611	-8.74415	-9.26334
JHU01932__LSMEM2	-5.0524	-6.06701	-4.64169	-4.57573
JHU01933__ADTRP	-9.68335	-7.93868	-10.541	-7.59645
JHU01934__CA5B	-1.41737	-6.18025	-6.28599	-6.02564
JHU01935__CCDC8	-4.11415	-3.9676	-4.22609	-3.87755
JHU01936__CD300LB	-5.28024	-5.39891	-5.51479	-5.95701
JHU01937__CD300LF	-6.15407	-5.95472	-7.02119	-6.42888
JHU01938__CD33	-6.14986	-7.86916	-5.07471	-6.60725
JHU01939__CETN2	-7.23563	-7.89948	-7.58436
JHU01940__CLEC2B	-8.24415	-7.42508	-6.94605	-6.55573
JHU01941__CMTM2	-5.38035	-5.85899	-6.00259	-5.87387
JHU01942__COMMD8	-2.59899	-5.26293	-5.1816	-4.31574
JHU01943__CPA1	-5.9682	-5.31476	-6.25559	-5.7186
JHU01944__MED7	-4.31785	-3.94757	-3.82134	-1.92184
JHU01945__CRYAB	-2.20452	-2.65274	-3.00697	-2.67003
JHU01946__AKAP17A
JHU01947__DEF6_frag	-5.81587	-6.25115	-5.1621	-5.5928
JHU01948__EBAG9	-6.87408	-7.14152	-7.12195	-6.60293
JHU01949__EIF1AY	-6.20681	-5.07833	-5.97329	-4.57546
JHU01950__CELA3B	-7.06218	-6.91203	-5.95498	-7.05451
JHU01951__FABP4	-6.70269	-4.92113	-7.48671	-5.60365
JHU01952__FAM110B	-4.31004	-4.0961	-5.17497
JHU01953__TVP23B	-4.69489	-5.44085	-4.78032	-5.04834
JHU01954__TMEM255B	-10.0036	-7.24289	-8.69754
JHU01955__FANCC	-6.40533	-7.89809	-7.27519	-5.83531
JHU01956__FKBP14	-7.15275		-6.12126	-6.43443
JHU01957__FSTL4	-8.52244	-7.63328	-7.23628	-7.56638
JHU01958__GGPS1	-6.08678	-6.67597	-7.08269	-6.06827
JHU01959__GMNN	-4.76345	-4.69194	-5.40339	-4.90177
JHU01960__GNB1L	-5.01479	-5.12321	-4.40869	-4.55478
JHU01961__HADHB	-7.21896	-7.01526	-8.08444	-5.90346
JHU01963__HNRNPC	-5.8242	-5.64151	-5.11548	-5.72484
JHU01964__HPX	-6.48176	-5.82908	-6.49242	-7.06758
JHU01965__HUS1	-7.41729	-6.65229	-7.56096
JHU01966__ICOS	-5.41129	-4.80831	-4.74741	-5.20836
JHU01967__IFNGR1	-5.49486	-6.48823	-5.70949	-5.82016
JHU01968__IL10RA	-6.73867	-6.33732	-5.11137	-6.6203
JHU01969__INTS12	-8.08994
JHU01970__IRF4	-7.40719		-8.83791	-9.0775
JHU01971__ISG20	-9.76461	-7.72656	-8.23474
JHU01972__ITFG1	-5.8866	-5.88392	-4.37418	-5.65106
JHU01973__KLHL20	-7.47137	-6.99052	-6.5423	-6.81377
JHU01974__KLK1	-5.82547	-6.62686	-5.87577	-5.74202
JHU01975__KLRD1	-4.95811	-4.10232	-4.13525	-4.7634
JHU01976__KRR1	-0.391157	-0.497425	-0.857443	-0.379701
JHU01977__LRRIQ1	-6.60327	-6.42349	-5.7534	-6.29322
JHU01978__ME1	-5.58193	-4.37945	-5.04913	-6.45717
JHU01979__METTL2A	-5.99621	-5.88814	-5.7534	-6.19124
JHU01980__METTL8	0.825674	0.535714	0.365772	1.03149
JHU01981__MRE11A	-5.40631	-6.12407	-6.17881	-7.09326
JHU01982__MYOZ2	-8.32987	-7.50363	-8.62525
JHU01983__NDUFS4	-5.53774	-4.7103	-6.34593	-5.70083
JHU01984__NFE2L2	-7.68148	-8.90464	-7.70952	-8.7808
JHU01985__HMGN5	-6.04662	-6.27605	-5.56792	-7.74066
JHU01986__NSUN4	-7.87296	-7.89948	-7.78474	-9.75373
JHU01987__NXF1			-9.60009
JHU01988__OGT	-5.78788	-6.54673	-5.53091	-4.89549
JHU01989__PLA2G3	-7.40739	-7.49107	-6.74832	-7.9556
JHU01990__PNLIP	-7.43104	-6.58844	-6.62067	-6.40405
JHU01991__PNLIPRP2	-8.59435	-8.61692	-9.15513	-8.23974
JHU01992__POLH	-0.526246	0.239691	-0.746752	0.118482
JHU01993__PSMA4	-4.84373	-4.99531	-6.14897	-5.49433
JHU01994__PEX2	-6.57461	-6.78649	-6.21483	-6.15681
JHU01995__RAB39A	-5.31258	-6.06701	-5.47309	-5.95472
JHU01996__RELA	-3.89532	-6.17994	-4.30513	-7.62293
JHU01997__RPE	-4.73267	-4.6509	-5.19538	-5.17381
JHU01998__RSL1D1	-5.85496	-7.26554	-6.68843	-6.62018
JHU01999__RSRC1	-6.39555	-6.79652	-7.84872	-7.2828
JHU02000__SCG5	-6.88946	-7.38366	-7.01192	-6.22727
JHU02002__SERPINA4	-6.1847	-5.19089	-6.11378	-5.91923
JHU02003__SLC23A1	-4.67986	-5.40066	-4.95292	-4.43687
JHU02004__XM_008974131.2_frag	-2.93435	-3.53672	-3.74192	-3.57951
JHU02005__STAU2	-3.40149	-3.07921	-3.23887	-3.65732
JHU02006__TBC1D20	-7.43586		-8.06381	-7.76092
JHU02007__TMEM138	-6.38071	-6.88472	-7.38658
JHU02008__TMEM14A	-4.70786	-5.89944	-5.62613	-5.77472
JHU02009__TMEM161A	-4.98494	-7.26554	-6.3074	-6.63104
JHU02010__TNIP1	-7.66236	-8.31762	-8.43785
JHU02011__TNNC2	-1.50326	-4.75476	-5.85964	-4.0906
JHU02012__TOMM40L	-7.80157	-8.57791	-7.39423	-7.81437
JHU02013__VAMP4	-6.55501	-7.71581	-6.87277	-7.18491
JHU02014__YIF1B	-8.62169	-5.8917	-6.67691	-6.93644
JHU02015__ZBTB3	-3.7156	-3.60036	-6.11973	-7.5176
JHU02016__ZNF566	-9.11751		-6.4982	-6.94088
JHU02018__ANAPC10	-8.98969	-8.50682
JHU02019__APCS	-6.33541	-5.49199	-5.76619	-5.29754
JHU02020__APEX1	-6.00851	-5.28012	-5.78103	-8.59815
JHU02021__ARL4A	-7.60152	-8.48697	-8.56645	-8.06371
JHU02022__ATP6V1E1	-8.49031	-6.60636	-6.9148	-7.46384
JHU02023__B3GAT3				-10.5275
JHU02024__BCAP29			-9.93253
JHU02025__BCKDHA	-8.34854	-7.1274	-8.47376	-8.78119
JHU02026__BDH2	-5.47092	-4.30726	-4.8119	-4.75925
JHU02027__BRCC3	-8.12716	-7.57929	-7.272	-9.17718
JHU02028__HAUS4	-5.40254	-4.96848	-4.45544
JHU02029__CALR	-8.99753	-9.15617	-9.1927	-8.73559
JHU02030__CAPN3	-8.32091		-7.76681	-6.84738
JHU02031__CBWD1	-6.51443	-6.31297	-6.66316	-5.96217
JHU02032__CCNG1	-8.78347		-10.9207	-7.70506
JHU02033__CCNL1			-8.84538
JHU02034__CDC23			-8.87597
JHU02035__SARNP	-9.42966	-6.91175	-8.51316	-7.3639
JHU02036__IGKC	-4.71326	-4.38082	-5.19949	-7.94315
JHU02037__COX11			-8.92416	-8.4582
JHU02038__CPA2	-8.72992	-6.99052	-6.52736	-8.57971
JHU02039__ATF6B	-7.7085	-7.0897	-7.94646	-7.59171
JHU02040__CTRB1		-8.7053		-8.91511
JHU02041__DAZAP2	-4.90479	-3.31583	-4.19816	-4.20141
JHU02042__DDI2	-7.85215	-6.30337	-4.76521	-7.6646
JHU02043__DHRS4	-7.69283	-6.43737	-7.09442	-7.45725
JHU02045__KJ902354_frag	-9.09038	-7.59688	-8.1797	-10.3529
JHU02046__EGLN1_frag	-9.35955		-9.84974	-7.91512
JHU02047__EID1	-7.89145	-6.22178	-8.00541	-8.31708
JHU02048__EIF3E	-9.04036	-8.59635	-10.217	-7.7136
JHU02049__EVI2B	-8.52244	-7.49683	-8.74027	-8.73559
JHU02050__FBXO44	-5.66652	-5.3569	-5.79689	-6.84008
JHU02051__FUBP3	-6.0763	-5.40087	-4.61333	-5.68214
JHU02052__GSS	-5.57146	-6.9016	-6.41308	-6.15441
JHU02053__HBA1		-8.39758	-7.84976	-11.4165
JHU02054__HLA-DRB4	-7.06865	-6.76932	-6.44486	-7.32847
JHU02055__HNRNPC	-7.77409	-7.33382	-7.27743	-6.72807
JHU02056__HSPD1	-4.28444	-2.86393	-3.89282
JHU02057__INTS10	-6.86498	-7.57929	-7.80883	-7.69633
JHU02058__ISY1	-7.84714	-7.09082	-7.53567	-8.27711
JHU02059__LAT2	-7.71621	-7.93868	-7.74379	-8.07808
JHU02060__RNFT1	-4.48952	-4.01704	-4.84666	-4.45279
JHU02061__MDFI	-2.489		-2.84631	-2.3846
JHU02062__MGST3	-8.70407	-7.48387	-9.72289	-9.0775
JHU02063__MPHOSPH6	-9.94535		-10.3994	-8.25073
JHU02064__MRPS18B	-6.75006	-6.17083	-5.90082	-7.42588
JHU02065__MRTO4	-5.34221	-4.97143	-5.72854
JHU02066__NAA20	-7.52968		-9.6962	-7.68091
JHU02067__NDUFS7	-9.38682	-8.31762	-8.25969	-7.69794
JHU02068__NINJ1	-6.01102	-5.23867	-5.67564	-5.42682
JHU02069__NIPSNAP3A	-6.79786	-5.86696	-7.01391	-7.68133
JHU02070__NPM1	-9.35955	-8.6818	-8.23148	-8.43432
JHU02071__NPPA	-8.13028		-8.01172	-6.92127
JHU02072__NUF2	-7.90554	-7.33071	-7.22407
JHU02073__ORMDL1	-7.61143	-6.69104	-7.13534	-6.61344
JHU02075__PAIP1	-7.26886	-6.44377	-7.24091	-3.85737
JHU02076__PDCD2L	-7.03782	-8.09135	-6.5725	-8.16776
JHU02077__PEX16	-6.8959	-7.52878	-6.86541	-6.37265
JHU02078__PLK1		-6.7735	-7.38932	-8.64927
JHU02079__POLE3	-6.33702	-6.32322	-7.78608	-7.36414
JHU02080__POLR2E	0.629498	0.880823	0.451627	0.97304
JHU02081__POLR3C	-9.35224			-7.82823
JHU02082__POP4	-8.99753
JHU02083__PPIA	-5.53165	-6.51195	-7.3727	-7.31447
JHU02084__PSMA7	-7.43596	-6.21863	-6.48142
JHU02085__RIBC2		-7.48387	-8.49967	-8.4518
JHU02086__RNASE1	-9.09888	-8.29877	-8.08904
JHU02087__RPL7	-7.49131	-7.51264	-8.61088	-8.04142
JHU02088__RPP30	-11.1552			-9.88981
JHU02089__RPSA	-5.6254	-5.7669	-6.51513	-5.98393
JHU02090__RQCD1	-9.39859		-10.2469	-9.01862
JHU02091__RUVBL1	-5.25402	-1.31989	-5.30725	-4.55448
JHU02092__SEMG1	-7.24423	-6.53099	-7.14093	-6.70261
JHU02093__SIRT2	-8.42959	-8.38856	-7.69674	-8.19079
JHU02094__SLC35B3	-5.3854	-5.9347	-5.71957	-5.73412
JHU02095__SOSTDC1	-6.74601	-7.15039	-6.57161	-5.34732
JHU02096__SP2	-7.53141	-6.7685	-8.06081	-8.03841
JHU02097__SPARC	-8.93307	-10.0959	-8.47452	-10.298
JHU02098__SSX3	-8.02505	-8.09135	-8.70092	-7.85374
JHU02099__ST6GALNAC6		-8.33629	-8.43714	-9.74413
JHU02100__TGM4	-3.76526	-2.75365	-3.28911	-3.4456
JHU02101__TIMP1	-5.8554	-5.20914	-5.2088	-5.87029
JHU02102__TMEM126A	-4.94045	-4.30415	-4.28088
JHU02103__TPMT	-5.03485	-5.32698	-6.00868	-3.80336
JHU02104__TRIM32	-5.47888	-4.80886	-6.09269	-5.60433
JHU02105__UBE2D1	-6.26829	-6.86568	-7.27934	-7.11574
JHU02106__UCP3	-4.24518	-3.97523	-4.49945	-3.92929
JHU02107__VAMP4	-9.08268		-9.3018	-7.35056
JHU02108__VAPA	-6.87454	-4.89887	-5.38495	-5.02879
JHU02109__WDR45B	-5.67472	-4.30603	-4.81461	-8.69477
JHU02110__XAB2	-8.52426	-7.87154	-9.14467
JHU02111__XRCC4	-5.02339	-6.25643	-4.85479	-6.82258
JHU02112__ZNF557		-8.72666	-9.3018	-10.0681
JHU02113__PHYKPL	-7.88137	-9.47521	-7.59956	-8.16776
JHU02114__AICDA	-8.60877	-7.97907	-9.1927
JHU02115__ANP32A	-6.33906	-6.25238	-7.19651	-7.77507
JHU02116__ARF3	-6.51443		-7.0632	-7.45811
JHU02117__ARPC1B				-8.07654
JHU02118__BSCL2	-8.53283	-7.9723	-6.74267	-6.78007
JHU02119__PYROXD2			-7.3162
JHU02120__C11orf70	-8.14854		-8.82017
JHU02121__CAPNS2
JHU02122__CAPRIN2_frag	-8.25176	-8.09135	-9.08193
JHU02123__CAV2			-8.74887	-9.05537
[truncated: 19,226 more rows]
